# Supplementary material for: Identifying genetic determinants of outer retinal function in mice using a large-scale gene-targeted screen
Source: PLoS Genet. 2025 Sep 29;21(9):e1011886. doi: 10.1371/journal.pgen.1011886 (PMC12503315; doi:10.1371/journal.pgen.1011886)
Supplement: S1 Table — Significant p-values (p ≤ 0.01 for each measure tested and p ≤ 0.0001 for the combined left eye*right eye concordance measure) are highlighted in yellow. Gray cells indicate insufficient data for statistical analysis after rigorous QC and sample size threshold application. (XLSX) [file pgen.1011886.s008.xlsx]

## Sheet: Sheet1
							Scotopic summary								SCOTOPIC a-wave													SCOTOPIC b-wave													SCOTOPIC c-wave
															Right eye					Left eye					Eyes combined			Right eye					Left eye					Eyes combined			Right eye					Left eye
Strain Name	Zygosity	Gene Symbol	Gene Name	MGI Gene ID	Ensembl Gene ID	Unique Mouse Strain Identifier (JR number)	Number of females	Number of males	Scotopic hits	a-wave hit	b-wave hit	c-wave hit	FO-like-wave hit		p value	Effect size	Degrees of freedom numerator	Degrees of freedom denominator	F value	p value	Effect size	Degrees of freedom numerator	Degrees of freedom denominator	F value	Combined p value	Mean of both eyes effect size		p value	Effect size	Degrees of freedom numerator	Degrees of freedom denominator	F value	p value	Effect size	Degrees of freedom numerator	Degrees of freedom denominator	F value	Combined p value	Mean of both eyes effect size		p value	Effect size	Degrees of freedom numerator	Degrees of freedom denominator	F value	p value	Effect size	Degrees of freedom numerator	Degrees of freedom denominator
C57BL/6NJ-E130308A19Rik&lt;em1(IMPC)J&gt;/Mmjax	-/-	E130308A19Rik	RIKEN cDNA E130308A19 gene	MGI:2442164	ENSMUSG00000045071	33359	3	3	yes	yes	yes	yes	yes		0.0001339	-52.7983	1	429	14.85	0.001738	-43.5503	1	435	9.9301	2.32718e-07	-48.1743		9.541e-05	-51.1286	1	429	15.51	0.00275	-39.1571	1	556	9.0475	2.62377e-07	-45.1428		0.002278	-48.6446	1	462	9.415	0.00325	-48.021	1	462
C57BL/6NJ-Zfand3&lt;em1(IMPC)J&gt;/Mmjax	-/-	Zfand3	zinc finger, AN1-type domain 3	MGI:1096572	ENSMUSG00000044477	34327	4	4	yes	yes	yes		yes		0.003084	-38.4368	1	558	8.834	0.002706	-37.0022	1	426	9.1024	8.3453e-06	-37.7195		0.005334	-33.1598	1	558	7.82	0.002332	-34.385	1	426	9.3807	1.24389e-05	-33.7724		0.000171	-56.2656	1	479	14.35	0.01434	-34.9182	1	233
C57BL/6NJ-Rnf180&lt;em1(IMPC)J&gt;/Mmjax	-/-	Rnf180	ring finger protein 180	MGI:1919066	ENSMUSG00000021720	34309	4	4	yes	yes	yes		yes		0.0005227	-42.0881	1	383	12.2	0.001626	-40.095	1	511	10.037	8.4991e-07	-41.0915		0.0014	-36.571	1	383	10.35	0.0007604	-38.6263	1	511	11.474	1.06456e-06	-37.5987		0.002878	-41.4971	1	328	9.018	0.01032	-38.7696	1	522
C57BL/6NJ-Tuba1c&lt;em1(IMPC)J&gt;/Mmjax	-/-	Tuba1c	tubulin, alpha 1C	MGI:1095409	ENSMUSG00000043091	33917	6	5	yes	yes		yes	yes		0.0002178	-38.5535	1	399	13.92	0.008809	-27.675	1	388	6.9311	1.9186e-06	-33.1143		0.001651	-30.7718	1	399	10.03	0.02436	-21.5241	1	399	5.1079	4.02184e-05	-26.148		0.001853	-37.7925	1	399	9.82	0.00738	-35.1503	1	530
C57BL/6NJ-Polr2l&lt;em1(IMPC)J&gt;/Mmjax	-/+	Polr2l	polymerase (RNA) II (DNA directed) polypeptide L	MGI:1913741	ENSMUSG00000038489	32959	3	3	yes	yes	yes		yes		0.000965	-43.619	1	558	11.01	0.001509	-43.7161	1	598	10.162	1.45618e-06	-43.6675		0.003023	-36.1667	1	558	8.871	0.008121	-33.4009	1	598	7.0537	2.45498e-05	-34.7838		0.008709	-42.4223	1	558	6.93	0.01451	-40.0801	1	598
C57BL/6NJ-Anapc10&lt;em1(IMPC)J&gt;/Mmjax	-/+	Anapc10	anaphase promoting complex subunit 10	MGI:1916249	ENSMUSG00000036977	32810	3	3	yes	yes			yes		0.0003233	-47.9207	1	564	13.091	0.002771	-40.985	1	598	9.027	8.95864e-07	-44.4529		0.001072	-40.149	1	564	10.81	0.02189	-29.515	1	608	5.281	2.34661e-05	-34.832		0.0107	-41.4126	1	564	6.5586	0.00901	-36.6837	1	295
C57BL/6NJ-Aco1&lt;em1(IMPC)J&gt;/Mmjax	-/-	Aco1	aconitase 1	MGI:87879	ENSMUSG00000028405	33138	4	3	yes	yes		yes	yes		0.003955	-35.1758	1	559	8.37	0.004598	-36.0729	1	599	8.092	1.81851e-05	-35.6244		0.01013	-28.9821	1	559	6.656	0.01343	-28.0752	1	559	6.1505	0.000136046	-28.5287		0.0009243	-49.5877	1	559	11.09	0.00172	-46.6726	1	559
C57BL/6NJ-Tmem177&lt;em1(IMPC)J&gt;/Mmjax	-/-	Tmem177	transmembrane protein 177	MGI:1913593	ENSMUSG00000036975	34998	4	4	yes	yes	yes	yes			0.001358	-40.6503	1	192	10.569	0.003141	-36.8874	1	192	8.9486	4.26548e-06	-38.7688		0.008618	-31.1101	1	192	7.044	0.004296	-32.8372	1	192	8.3519	3.70229e-05	-31.9737		0.006797	-38.3685	1	192	7.4872	0.003599	-41.9736	1	192
C57BL/6NJ-Insyn2a&lt;em1(IMPC)J&gt;/Mmjax	-/-	Insyn2a	inhibitory synaptic factor 2A	MGI:3605068	ENSMUSG00000073805	32893	4	3	yes	yes					0.004295	-34.766	1	565	8.221	0.000285	-46.3485	1	599	13.324	1.22408e-06	-40.5573		0.05436	-21.5995	1	565	3.717	0.0005466	-39.322	1	565	12.088	2.97132e-05	-30.4607		0.05094	-29.0459	1	565	3.826	0.00066	-50.5566	1	565
C57BL/6NJ-Adam5&lt;em1(IMPC)J&gt;/Mmjax	-/-	Adam5	a disintegrin and metallopeptidase domain 5	MGI:104730	ENSMUSG00000031554	33048	3	3	yes			yes			0.01345	-32.5548	1	558	6.147	0.2207	-17.282	1	608	1.503	0.00296842	-24.9184		0.09117	-20.5482	1	558	2.863	0.3909	-10.9094	1	624	0.7371	0.0356384	-15.7288		0.006565	-41.2296	1	356	7.476	0.00144	-44.4962	1	295
C57BL/6NJ-Wdr90&lt;em1(IMPC)J&gt;/Mmjax	-/-	Wdr90	WD repeat domain 90	MGI:1921267	ENSMUSG00000073434	32446	5	4	yes	yes		yes			0.002926	-32.788	1	567	8.93	0.002433	-34.0652	1	601	9.2684	7.11896e-06	-33.4266		0.01233	-25.8126	1	601	6.3	0.06396	-19.0869	1	601	3.4444	0.000788627	-22.4498		0.008472	-34.7553	1	561	6.98	0.00619	-35.2032	1	561
C57BL/6NJ-Pus7&lt;em1(IMPC)J&gt;/Mmjax	-/+	Pus7	pseudouridylate synthase 7	MGI:1925947	ENSMUSG00000057541	33799	2	4	yes	yes					0.002171	41.4885	1	132	9.7802	0.003592	42.7147	1	239	8.65	7.79823e-06	42.1016		0.0028	38.1796	1	132	9.278	0.01211	34.1687	1	239	6.3921	3.3908e-05	36.1741		0.0003197	57.0115	1	109	13.819	0.1232	27.3666	1	520
C57BL/6NJ-Atpsckmt&lt;em1(IMPC)J&gt;/Mmjax	-/-	Atpsckmt	ATP synthase C subunit lysine N-methyltransferase	MGI:1915323	ENSMUSG00000039065	33312	3	2	yes	yes	yes				0.006374	35.7781	1	344	7.5335	0.005838	33.2049	1	280	7.7178	3.72114e-05	34.4915		0.001808	36.5154	1	344	9.888	0.0004752	37.6303	1	280	12.503	8.59162e-07	37.0728		0.02522	37.2699	1	349	5.051	0.02365	33.0531	1	280
C57BL/6NJ-Trnp1&lt;em1(IMPC)J&gt;/Mmjax	-/-	Trnp1	TMF1-regulated nuclear protein 1	MGI:1916789	ENSMUSG00000056596	34805	4	3	yes	yes					0.009069	34.3173	1	349	6.885	0.006808	34.3418	1	318	7.4197	6.17418e-05	34.3296		0.02291	25.212	1	158	5.277	0.03098	25.2509	1	318	4.6959	0.000709752	25.2315		0.1507	23.4853	1	521	2.07	0.2041	17.9421	1	158
C57BL/6NJ-Zyg11b&lt;em1(IMPC)J&gt;/Mmjax	-/+	Zyg11b	zyg-ll family member B, cell cycle regulator	MGI:2685277	ENSMUSG00000034636	33772	4	3	yes		yes				0.003	36.1654	1	565	8.884	0.02102	23.3539	1	179	5.4206	6.306e-05	29.7596		0.005171	30.0777	1	179	8.014	0.002196	28.2598	1	179	9.6557	1.13555e-05	29.1688		1.915e-05	64.0242	1	565	18.58	0.02916	31.6859	1	134
C57BL/6NJ-Ubac1&lt;em1(IMPC)J&gt;/Mmjax	-/-	Ubac1	ubiquitin associated domain containing 1	MGI:1920995	ENSMUSG00000036352	33429	4	2	yes		yes				0.07668	21.6975	1	152	3.177	0.2072	14.5087	1	161	1.604	0.0158881	18.1031		0.001452	36.4025	1	312	10.32	0.00703	27.8199	1	238	7.393	1.02076e-05	32.1112		0.9898	-0.159702	1	120	0.0002	0.6368	-7.5281	1	558
C57BL/6NJ-Eepd1&lt;em1(IMPC)J&gt;/Mmjax	-/-	Eepd1	endonuclease/exonuclease/phosphatase family domain containing 1	MGI:1914734	ENSMUSG00000036611	34122	4	4	yes	yes	yes				0.0001756	43.3536	1	566	14.26	4.107e-05	47.9155	1	566	17.089	7.21189e-09	45.6345		0.0009988	31.6025	1	224	11.12	0.002708	29.4636	1	218	9.2043	2.70475e-06	30.533		0.007103	32.2235	1	229	7.379	0.0114	34.8669	1	147
C57BL/6NJ-Fhip2a&lt;em1(IMPC)J&gt;/Mmjax	-/-	Fhip2a	FHF complex subunit HOOK interacting protein 2A	MGI:2147545	ENSMUSG00000033478	33769	3	3	yes	yes	yes	yes	yes		3.936e-08	-73.1744	1	558	31	1.39e-08	-79.6955	1	598	33.113	5.47104e-16	-76.4349		0.001147	-39.846	1	558	10.68	0.0004944	-44.4209	1	598	12.271	5.67077e-07	-42.1335		0.0002842	-58.7647	1	558	13.3	4.149e-06	-65.915	1	247
C57BL/6NJ-Cfap418&lt;em1(IMPC)J&gt;/Mmjax	-/-	Cfap418	cilia and flagella associated protein 418	MGI:1914407	ENSMUSG00000059482	33632	3	3	yes	yes					0.0005342	-45.2579	1	235	12.33	0.001409	-41.1481	1	438	10.325	7.52688e-07	-43.203		0.04285	-24.7786	1	235	4.14	0.1829	-15.133	1	468	1.7791	0.00783726	-19.9558		0.2531	-16.133	1	181	1.3143	0.5014	-10.838	1	235
C57BL/6NJ-Syne2&lt;em1(IMPC)J&gt;/Mmjax	-/-	Syne2	spectrin repeat containing, nuclear envelope 2	MGI:2449316	ENSMUSG00000063450	33684	4	3							0.0001055	-47.4811	1	559	15.25	0.07346	-22.8629	1	599	3.2152	7.75003e-06	-35.172		0.0006946	-38.3498	1	559	11.63	0.4888	-8.18443	1	625	0.4798	0.00033952	-23.2671		0.02	-33.748	1	311	5.468	0.3343	-12.2825	1	215
C57BL/6NJ-Galntl6&lt;em1(IMPC)J&gt;/Mmjax	-/-	Galntl6	UDP-N-acetyl-alpha-D-galactosamine:polypeptide N-acetylgalactosaminyltransferase-like 6	MGI:1913581	ENSMUSG00000096914	34566	3	3							0.626	-7.32956	1	424	0.237	0.2675	-14.7679	1	263	1.235	0.167455	-11.0487		0.4382	-10.5778	1	436	0.602	0.4096	-11.4232	1	474	0.6811	0.179487	-11.0005		0.2619	-16.5361	1	163	1.2674	0.3572	-14.9382	1	263
C57BL/6NJ-Ttc29&lt;em1(IMPC)J&gt;/Mmjax	-/-	Ttc29	tetratricopeptide repeat domain 29	MGI:1920551	ENSMUSG00000037101	33976	3	2							0.03712	29.3752	1	179	4.4104	0.005755	39.2087	1	493	7.6927	0.000213626	34.2919		0.09773	22.0484	1	179	2.771	0.006148	35.4561	1	493	7.5716	0.000600844	28.7522		0.09334	25.8684	1	146	2.8529	0.04197	35.5598	1	252
C57BL/6NJ-Znhit1&lt;em1(IMPC)J&gt;/Mmjax	-/+	Znhit1	zinc finger, HIT domain containing 1	MGI:1917353	ENSMUSG00000059518	33981	4	4							0.5911	6.02455	1	217	0.2894	0.4742	7.24023	1	244	0.5138	0.2803	6.63239		0.531	6.73042	1	217	0.393	0.6578	3.883	1	265	0.1966	0.349292	5.30671		0.8727	2.11387	1	363	0.025	0.5858	7.28557	1	212
C57BL/6NJ-Zer1&lt;em1(IMPC)J&gt;/Mmjax	-/-	Zer1	zyg-11 related, cell cycle regulator	MGI:2442511	ENSMUSG00000039686	32451	3	3							0.05183	-26.147	1	564	3.797	0.5712	-7.75929	1	598	0.3211	0.0296053	-16.9532		0.2469	-9.41943	1	144	1.3517	0.6583	4.51414	1	171	0.1962	0.162534	-2.45264		0.05055	-22.224	1	98	3.919	0.5089	-10.7921	1	598
C57BL/6NJ-Fam43a&lt;em1(IMPC)J&gt;/Mmjax	-/-	Fam43a	family with sequence similarity 43, member A	MGI:2676309	ENSMUSG00000046546	34019	2	4							0.3642	-10.4382	1	117	0.8297	0.8179	-3.03993	1	333	0.0531	0.297879	-6.73905		0.6799	-5.22549	1	147	0.17	0.5886	6.43584	1	172	0.2937	0.400189	0.605172		0.6355	-7.27141	1	159	0.2256	0.7417	5.23752	1	459
C57BL/6NJ-Cldn23&lt;em1(IMPC)J&gt;/Mmjax	-/-	Cldn23	claudin 23	MGI:1919158	ENSMUSG00000055976	34220	3	3							0.4773	8.82007	1	116	0.5084	0.1234	19.1756	1	211	2.3929	0.0588988	13.9978		0.06395	22.9279	1	253	3.462	0.04357	23.0608	1	211	4.1226	0.0027863	22.9944		0.1957	20.1937	1	105	1.6957	0.3611	14.5396	1	202
C57BL/6NJ-Fchsd2&lt;em1(IMPC)J&gt;/Mmjax	-/-	Fchsd2	FCH and double SH3 domains 2	MGI:2448475	ENSMUSG00000030691	32692	6	4							0.4933	6.69207	1	231	0.4709	0.3914	8.70069	1	127	0.7397	0.193078	7.69638		0.4231	-7.29619	1	231	0.644	0.7818	-2.4856	1	231	0.0769	0.33078	-4.8909		0.9626	0.569408	1	294	0.002	0.5829	6.39563	1	127
C57BL/6NJ-Pcdhb3&lt;em1(IMPC)J&gt;/Mmjax	-/-	Pcdhb3	protocadherin beta 3	MGI:2136737	ENSMUSG00000045498	34120	4	3							0.1175	17.9654	1	286	2.4654	0.0003075	41.7338	1	206	13.478	3.61312e-05	29.8496		0.1652	15.3895	1	206	1.939	4.494e-05	41.0314	1	186	17.467	7.42409e-06	28.2104		0.6472	6.2106	1	217	0.21	0.02316	31.3653	1	186
C57BL/6NJ-Morn3&lt;em1(IMPC)J&gt;/Mmjax	-/-	Morn3	MORN repeat containing 3	MGI:1922140	ENSMUSG00000029477	33587	3	4							0.001402	35.5759	1	233	10.453	0.02296	25.5952	1	233	5.2406	3.21899e-05	30.5855		0.006759	29.4683	1	228	7.471	0.01769	23.3657	1	214	5.7147	0.000119567	26.417		0.04292	28.9147	1	242	4.1419	0.1229	21.9705	1	214
C57BL/6NJ-P4ha3&lt;em1(IMPC)J&gt;/Mmjax	-/-	P4ha3	procollagen-proline, 2-oxoglutarate 4-dioxygenase (proline 4-hydroxylase), alpha polypeptide III	MGI:2444049	ENSMUSG00000051048	33798	4	2							0.03376	25.566	1	220	4.5637	0.1733	15.5375	1	108	1.8788	0.00585061	20.5518		0.02047	26.4258	1	220	5.45	0.07799	17.5801	1	108	3.1662	0.00159646	22.0029		0.4134	13.176	1	281	0.67	0.8592	-2.78619	1	281
C57BL/6NJ-Acad11&lt;em1(IMPC)J&gt;/Mmjax	-/-	Acad11	acyl-Coenzyme A dehydrogenase family, member 11	MGI:2143169	ENSMUSG00000090150	33482
C57BL/6NJ-Rcan3&lt;em1(IMPC)J&gt;/Mmjax	-/-	Rcan3	regulator of calcineurin 3	MGI:1858220	ENSMUSG00000059713	33901	4	3							0.7909	-3.24677	1	559	0.07	0.9149	1.21624	1	322	0.0114	0.723594	-1.01526		0.3946	-9.1838	1	256	0.727	0.7839	-2.72469	1	156	0.0755	0.309327	-5.95424		0.9985	0.025009	1	224	0	0.7304	-4.82053	1	322
C57BL/6NJ-Ncmap&lt;em1(IMPC)J&gt;/Mmjax	-/-	Ncmap	noncompact myelin associated protein	MGI:2444888	ENSMUSG00000043924	33650	4	4							0.1059	-17.5161	1	204	2.6377	0.2965	-12.7408	1	604	1.0917	0.0313993	-15.1285		0.07516	-18.814	1	188	3.201	0.458	-8.1179	1	621	0.5515	0.0344233	-13.4659		0.3544	-11.6038	1	210	0.8615	0.7324	-4.84394	1	271
C57BL/6NJ-Zgrf1&lt;em1(IMPC)J&gt;/Mmjax	-/-	Zgrf1	zinc finger, GRF-type containing 1	MGI:1918893	ENSMUSG00000051278	33918	4	4							0.2594	11.801	1	188	1.2797	0.257	12.2158	1	263	1.2905	0.0666658	12.0084		0.8762	1.50432	1	188	0.024	0.4803	7.24335	1	225	0.5	0.420839	4.37384		0.4928	9.02111	1	303	0.471	0.1554	19.8537	1	237
C57BL/6NJ-Uhrf1bp1l&lt;em1(IMPC)J&gt;/Mmjax	-/-	Uhrf1bp1l	bridge-like lipid transfer protein family member 3B	MGI:2442888	ENSMUSG00000019951	33982	4	3							0.8649	-2.08014	1	559	0.02	0.5483	-7.00273	1	479	0.3609	0.474225	-4.54144		0.3307	-10.2553	1	349	0.948	0.06404	-18.7768	1	349	3.4513	0.021178	-14.516		0.3393	-13.8319	1	337	0.915	0.3732	-11.6691	1	172
C57BL/6NJ-Slc36a4&lt;em1(IMPC)J&gt;/Mmjax	-/-	Slc36a4	solute carrier family 36 (proton/amino acid symporter), member 4	MGI:2442595	ENSMUSG00000043885	34334	3	4							0.2306	-17.2155	1	399	1.441	0.2873	-13.09	1	267	1.1368	0.0662514	-15.1527		0.1598	-18.5392	1	399	1.983	0.46	-8.50437	1	267	0.5476	0.073508	-13.5218		0.009943	-41.8744	1	399	6.709	0.118	-23.88	1	290
C57BL/6NJ-Scml4&lt;em1(IMPC)J&gt;/Mmjax	-/-	Scml4	Scm polycomb group protein like 4	MGI:2446140	ENSMUSG00000044770	34014	3	4							0.0004165	-59.5762	1	163	12.986	0.1235	-24.7239	1	169	2.3967	5.14378e-05	-42.1501		0.003435	-42.3269	1	163	8.817	0.1689	-18.7614	1	244	1.9041	0.000580172	-30.5441		0.003326	-47.3805	1	521	8.699	0.3425	-18.6468	1	124
C57BL/6NJ-Ensa&lt;em1(IMPC)J&gt;/Mmjax	-/-	Ensa	endosulfine alpha	MGI:1891189	ENSMUSG00000038619	34995	3	3							0.0378	-35.7745	1	219	4.3669	0.8608	2.88643	1	243	0.0308	0.0325382	-16.4441		0.009884	-39.7537	1	219	6.773	0.8413	-2.97227	1	243	0.0402	0.00831541	-21.363		0.5491	-11.4878	1	197	0.3602	0.7977	-4.82622	1	243
C57BL/6NJ-Rbm45&lt;em1(IMPC)J&gt;/Mmjax	-/+	Rbm45	RNA binding motif protein 45	MGI:2387367	ENSMUSG00000042369	35070	3	4							0.1349	-22.9935	1	303	2.247	0.04218	-29.6837	1	298	4.1635	0.00569008	-26.3386		0.1655	-19.4393	1	303	1.932	0.07239	-23.9209	1	295	3.2512	0.0119805	-21.6801		0.1453	-24.0353	1	322	2.13	0.04469	-33.7496	1	303
C57BL/6NJ-Hsf5&lt;em1(IMPC)J&gt;/Mmjax	-/-	Hsf5	heat shock transcription factor family member 5	MGI:2685585	ENSMUSG00000070345	33582	3	3							0.4534	-10.8747	1	630	0.562	0.3525	-12.8073	1	598	0.8659	0.159824	-11.841		0.5873	-7.15717	1	630	0.294	0.4065	-8.92162	1	252	0.6912	0.238737	-8.0394		0.3624	-14.4011	1	162	0.8342	0.1173	-24.4048	1	491
C57BL/6NJ-Slc25a44&lt;em1(IMPC)J&gt;/Mmjax	-/-	Slc25a44	solute carrier family 25, member 44	MGI:2444391	ENSMUSG00000050144	34518	3	2							0.008824	-40.2717	1	380	6.929	0.0464	-32.2146	1	463	3.9883	0.000409434	-36.2431		0.01974	-34.6201	1	445	5.474	0.03437	-30.9806	1	463	4.5026	0.000678464	-32.8003		0.0008116	-59.9279	1	478	11.35	0.01116	-46.7021	1	502
C57BL/6NJ-Ltv1&lt;em1(IMPC)J&gt;/Mmjax	-/+	Ltv1	LTV1 ribosome biogenesis factor	MGI:2447810	ENSMUSG00000019814	33627	4	3							0.05691	-24.2633	1	425	3.645	0.00433	-36.4586	1	468	8.2199	0.00024642	-30.3609		0.385	-10.8843	1	588	0.755	0.01137	-29.5679	1	468	6.4569	0.00437745	-20.2261		0.491	-9.42888	1	179	0.4763	0.00262	-46.1988	1	468
C57BL/6NJ-Actl6b&lt;em1(IMPC)J&gt;/Mmjax	-/+	Actl6b	actin-like 6B	MGI:1933548	ENSMUSG00000029712	34355	2	3							0.01556	-36.8056	1	405	5.901	0.02221	-33.4395	1	265	5.291	0.000345588	-35.1225		0.02822	-29.6177	1	341	4.855	0.02213	-30.5149	1	276	5.2949	0.000624509	-30.0663		0.01384	-40.7434	1	341	6.121	0.02161	-39.8276	1	255
C57BL/6NJ-Clec16a&lt;em1(IMPC)J&gt;/Mmjax	-/+	Clec16a	C-type lectin domain family 16, member A	MGI:1921624	ENSMUSG00000068663	34417	4	3							0.005625	-36.6608	1	404	7.749	0.0102	-32.6234	1	267	6.6947	5.7375e-05	-34.6421		0.006504	-32.6931	1	432	7.477	0.01542	-28.5482	1	267	5.9439	0.000100292	-30.6206		0.003258	-43.9241	1	432	8.754	0.05101	-28.4571	1	267
C57BL/6NJ-Depdc1a&lt;em1(IMPC)J&gt;/Mmjax	-/-	Depdc1a	DEP domain containing 1a	MGI:1923381	ENSMUSG00000028175	33472	4	3							0.08295	-22.8671	1	535	3.017	0.04159	-26.7099	1	535	4.1717	0.00344989	-24.7885		0.2033	-15.4462	1	535	1.622	0.1203	-18.6574	1	519	2.4207	0.024457	-17.0518		0.04745	-31.2704	1	535	3.947	0.1841	-19.9546	1	187
C57BL/6NJ-Wdr25&lt;em1(IMPC)J&gt;/Mmjax	-/+	Wdr25	WD repeat domain 25	MGI:3045255	ENSMUSG00000040877	34513	3	3							0.2957	-15.1056	1	363	1.096	0.1353	-21.6298	1	436	2.2387	0.0400082	-18.3677		0.1811	-17.7478	1	378	1.79	0.1143	-21.2372	1	506	2.5025	0.0206997	-19.4925		0.7272	4.97997	1	163	0.1222	0.08855	-29.8384	1	363
C57BL/6NJ-Fam193a&lt;em1(IMPC)J&gt;/Mmjax	-/+	Fam193a	family with sequence homology 193, member A	MGI:2447768	ENSMUSG00000037210	33178	7	3							0.03422	-26.5339	1	301	4.5249	0.01791	-28.2993	1	301	5.6665	0.00061288	-27.4166		0.06126	-21.48	1	301	3.529	0.01037	-27.8966	1	301	6.6541	0.000635266	-24.6883		0.1489	-18.9107	1	210	2.0984	0.05318	-25.3738	1	232
C57BL/6NJ-Fam171a1&lt;em1(IMPC)J&gt;/Mmjax	-/-	Fam171a1	family with sequence similarity 171, member A1	MGI:2442917	ENSMUSG00000050530	34394	4	4							0.01426	-30.2598	1	426	6.055	0.1802	-17.0508	1	558	1.8006	0.00256965	-23.6553		0.01099	-30.2545	1	558	6.51	0.1179	-17.9557	1	558	2.4521	0.00129572	-24.1051		0.007938	-37.2301	1	450	7.11	0.1236	-21.5915	1	143
C57BL/6NJ-Klhl4&lt;em1(IMPC)J&gt;/Mmjax	-/- , -/Y	Klhl4	kelch-like 4	MGI:2442829	ENSMUSG00000025597	33713	4	4							0.6457	5.24787	1	560	0.211	0.524	7.13994	1	86	0.4093	0.338347	6.1939		0.7747	-2.98666	1	579	0.08	0.8696	-1.5584	1	182	0.027	0.673679	-2.27253		0.6251	-6.84051	1	560	0.23	0.7698	3.69304	1	182
C57BL/6NJ-Gprasp2&lt;em1(IMPC)J&gt;/Mmjax	-/- , -/Y	Gprasp2	G protein-coupled receptor associated sorting protein 2	MGI:2442071	ENSMUSG00000072966	34789	4	2							0.02276	-32.4041	1	342	5.23	0.4373	-9.12018	1	98	0.6082	0.00995295	-20.7621		0.01839	-31.5104	1	342	5.61	0.4804	-8.84798	1	286	0.4994	0.00883456	-20.1792		0.5673	-9.42802	1	109	0.3292	0.3407	-15.7151	1	286
C57BL/6NJ-Pycrl&lt;em1(IMPC)J&gt;/Mmjax	-/-	Pycrl	pyrroline-5-carboxylate reductase 3	MGI:1913444	ENSMUSG00000022571	34726	3	4							0.007997	-34.6141	1	365	7.112	0.01385	-31.6163	1	411	6.1094	0.000110758	-33.1152		0.007034	-33.0617	1	338	7.353	0.02436	-27.2481	1	365	5.1112	0.000171348	-30.1549		0.002408	-46.492	1	338	9.349	0.02414	-36.256	1	426
C57BL/6NJ-Arpc1a&lt;em1(IMPC)J&gt;/Mmjax	-/+	Arpc1a	actin related protein 2/3 complex, subunit 1A	MGI:1928896	ENSMUSG00000029621	33207	4	3							0.3497	-13.0547	1	551	0.876	0.01613	-28.917	1	278	5.8598	0.00564066	-20.9859		0.3359	-12.3263	1	551	0.927	0.04905	-24.2316	1	510	3.8922	0.0164759	-18.2789		0.659	-6.63859	1	464	0.195	0.07428	-26.0256	1	257
C57BL/6NJ-Arsj&lt;em1(IMPC)J&gt;/Mmjax	-/-	Arsj	arylsulfatase J	MGI:2443513	ENSMUSG00000046561	35039	4	4							0.6332	-6.47425	1	393	0.228	0.9493	0.73741	1	217	0.0041	0.601097	-2.86842		0.207	-14.1073	1	227	1.601	0.598	-5.61313	1	227	0.2788	0.123786	-9.86024		0.099	-25.1168	1	527	2.731	0.3027	-13.536	1	182
C57BL/6NJ-Dbpht2&lt;em1(IMPC)J&gt;/Mmjax	-/-	Dbpht2	DNA binding protein with his-thr domain	MGI:2679513	ENSMUSG00000029878	34866	3	4							0.05074	-26.0239	1	322	3.845	0.1467	-19.564	1	344	2.116	0.00744356	-22.7939		0.04457	-25.1875	1	322	4.066	0.08622	-21.0397	1	356	2.96	0.00384283	-23.1136		0.07496	-27.719	1	322	3.191	0.05229	-27.828	1	244
C57BL/6NJ-Exoc3l&lt;em1(IMPC)J&gt;/Mmjax	-/-	Exoc3l	exocyst complex component 3-like	MGI:3041195	ENSMUSG00000043251	35265	4	2							0.08954	-29.4316	1	213	2.909	0.007506	-44.0168	1	243	7.2689	0.000672087	-36.7242		0.1594	-22.3991	1	180	1.996	0.02719	-32.5037	1	243	4.9384	0.00433409	-27.4514		0.05413	-35.3844	1	243	3.745	0.03314	-40.2691	1	243
C57BL/6NJ-Ehbp1&lt;em1(IMPC)J&gt;/Mmjax	-/+	Ehbp1	EH domain binding protein 1	MGI:2667252	ENSMUSG00000042302	34082	4	4							0.1692	-22.0675	1	151	1.9083	0.3025	-15.6801	1	116	1.0727	0.051183	-18.8738		0.03734	-28.2429	1	215	4.389	0.2831	-15.2767	1	116	1.1627	0.010571	-21.7598		0.0025	-45.7592	1	491	9.235	0.2675	-20.804	1	116
C57BL/6NJ-Tmem67&lt;em1(IMPC)J&gt;/Mmjax	-/+	Tmem67	transmembrane protein 67	MGI:1923928	ENSMUSG00000049488	34078	4	4							0.06991	-19.1561	1	183	3.324	0.9972	0.0378895	1	103	0	0.0697143	-9.55912		0.05996	-18.9188	1	183	3.582	0.3727	8.86364	1	243	0.7976	0.0223471	-5.02761		0.1432	-18.4733	1	183	2.1616	0.8695	2.24889	1	225
C57BL/6NJ-Ss18&lt;em1(IMPC)J&gt;/Mmjax	-/+	Ss18	SS18, subunit of BAF chromatin remodeling complex	MGI:107708	ENSMUSG00000037013	34395	3	4							0.04916	-31.329	1	220	3.9131	0.1204	-23.2599	1	250	2.4283	0.00591886	-27.2944		0.08582	-24.3961	1	220	2.977	0.2102	-16.461	1	266	1.5774	0.0180394	-20.4285		0.1385	-24.3086	1	262	2.208	0.2578	-19.0454	1	266
C57BL/6NJ-Gid8&lt;em1(IMPC)J&gt;/Mmjax	-/+	Gid8	GID complex subunit 8	MGI:1923675	ENSMUSG00000027573	35294	3	3							0.1476	-25.5382	1	149	2.1189	0.08231	-28.3898	1	243	3.0438	0.012149	-26.964		0.1564	-21.9484	1	213	2.023	0.07524	-26.2245	1	243	3.1921	0.0117675	-24.0865		0.01029	-44.7875	1	489	6.634	0.01046	-48.5652	1	243
C57BL/6NJ-Ppa2&lt;em1(IMPC)J&gt;/Mmjax	-/+	Ppa2	pyrophosphatase (inorganic) 2	MGI:1922026	ENSMUSG00000028013	34667	2	3							0.04945	-29.4126	1	408	3.88	0.01062	-41.1095	1	479	6.579	0.000525159	-35.2611		0.103	-22.6358	1	430	2.669	0.02081	-33.6335	1	479	5.3781	0.00214343	-28.1347		0.106	-27.94	1	430	2.624	0.258	-19.7118	1	252
C57BL/6NJ-Mbip&lt;em1(IMPC)J&gt;/Mmjax	-/+	Mbip	MAP3K12 binding inhibitory protein 1	MGI:1918320	ENSMUSG00000021028	33978	4	4							0.02407	-27.7155	1	372	5.131	0.01971	-29.3964	1	476	5.4743	0.00047442	-28.556		0.05484	-22.2445	1	372	3.71	0.01648	-26.9436	1	491	5.7903	0.000903763	-24.594		0.04417	-28.7508	1	407	4.075	0.02162	-35.0294	1	522
C57BL/6NJ-Dnai4&lt;em1(IMPC)J&gt;/Mmjax	-/-	Dnai4	dynein axonemal intermediate chain 4	MGI:2385328	ENSMUSG00000035126	33925	4	3							0.1202	-24.2395	1	290	2.4291	0.936	1.17036	1	399	0.0065	0.112507	-11.5346		0.06564	-26.1471	1	290	3.414	0.5052	9.0964	1	244	0.4453	0.0331613	-8.52535		0.03304	-34.8946	1	521	4.568	0.8935	2.2546	1	464
C57BL/6NJ-Cstad&lt;em1(IMPC)J&gt;/Mmjax	-/-	Cstad	CSA-conditional, T cell activation-dependent protein	MGI:1925867	ENSMUSG00000047363	34724	3	3							0.02414	-32.8791	1	231	5.1524	0.1305	-21.8193	1	255	2.3011	0.00315027	-27.3492		0.06276	-25.818	1	231	3.496	0.1714	-17.4453	1	106	1.8963	0.0107571	-21.6316		0.1366	-25.9267	1	236	2.2311	0.3981	-12.8903	1	106
C57BL/6NJ-Scoc&lt;em1(IMPC)J&gt;/Mmjax	-/+	Scoc	short coiled-coil protein	MGI:1927654	ENSMUSG00000063253	34515	3	4							0.72	-5.99358	1	121	0.1291	0.5908	-8.47603	1	121	0.2906	0.425376	-7.2348		0.8157	-3.4454	1	121	0.054	0.2278	-16.4124	1	244	1.4616	0.185816	-9.92889		0.2849	-19.7739	1	150	1.152	0.1624	-27.3052	1	124
C57BL/6NJ-H2az1&lt;em1(IMPC)J&gt;/Mmjax	-/+	H2az1	H2A.Z variant histone 1	MGI:1888388	ENSMUSG00000037894	35200	4	3							0.2159	-19.1297	1	88	1.5537	0.2792	-17.3964	1	121	1.1813	0.0602793	-18.263		0.8591	-2.35565	1	82	0.0317	0.6995	-5.61768	1	115	0.1497	0.60094	-3.98666		0.9168	-2.02687	1	110	0.011	0.7871	-5.36932	1	124
C57BL/6NJ-Mphosph8&lt;em1(IMPC)J&gt;/Mmjax	-/+	Mphosph8	M-phase phosphoprotein 8	MGI:1922589	ENSMUSG00000079184	33959	3	4							0.01456	-33.6168	1	387	6.022	0.331	-12.8413	1	134	0.9521	0.00481936	-23.229		0.009767	-33.1193	1	373	6.746	0.1276	-20.2034	1	232	2.3376	0.00124627	-26.6613		0.026	-35.0488	1	169	5.0445	0.2167	-18.782	1	169
C57BL/6NJ-Ccnj&lt;em1(IMPC)J&gt;/Mmjax	-/-	Ccnj	cyclin J	MGI:2443297	ENSMUSG00000025010	32840	4	2							0.05609	-25.207	1	558	3.664	0.3102	-13.5811	1	558	1.0317	0.0173991	-19.3941		0.07901	-21.4063	1	558	3.096	0.1277	-18.768	1	558	2.3267	0.0100896	-20.0871		0.04122	-32.9381	1	558	4.186	0.08279	-27.9142	1	558
C57BL/6NJ-Mgst1&lt;em1(IMPC)J&gt;/Mmjax	-/-	Mgst1	microsomal glutathione S-transferase 1	MGI:1913850	ENSMUSG00000008540	34317	4	2							0.368	-12.2658	1	503	0.811	0.2603	-15.373	1	503	1.2702	0.0957904	-13.8194		0.1094	-19.276	1	265	2.58	0.1203	-18.1841	1	158	2.4396	0.0131608	-18.7301		0.3878	-13.4697	1	243	0.7486	0.4086	-14.0174	1	152
C57BL/6NJ-Ccdc34&lt;em1(IMPC)J&gt;/Mmjax	-/-	Ccdc34	coiled-coil domain containing 34	MGI:1915451	ENSMUSG00000027160	34519	3	4							0.02296	-36.6318	1	123	5.3036	0.3129	-15.3708	1	244	1.0224	0.00718418	-26.0013		0.2115	-17.9911	1	117	1.578	0.9237	-1.27544	1	266	0.0092	0.195363	-9.63329		0.05295	-36.6221	1	117	3.8225	0.2993	-18.0458	1	244
C57BL/6NJ-Dnajc2&lt;em1(IMPC)J&gt;/Mmjax	-/+	Dnajc2	DnaJ heat shock protein family (Hsp40) member C2	MGI:99470	ENSMUSG00000029014	33950	4	4							0.436	-10.198	1	291	0.6086	0.1777	-18.4778	1	407	1.8235	0.0774772	-14.3379		0.4727	-9.14569	1	312	0.516	0.2173	-14.9172	1	364	1.5275	0.102718	-12.0314		0.4259	-11.9341	1	266	0.6358	0.124	-22.621	1	233
C57BL/6NJ-Banp&lt;em1(IMPC)J&gt;/Mmjax	-/+	Banp	BTG3 associated nuclear protein	MGI:1889023	ENSMUSG00000025316	33960	4	3							0.1142	-19.6163	1	531	2.5	0.4562	-8.27813	1	202	0.5575	0.052098	-13.9472		0.1254	-17.0453	1	202	2.36	0.3007	-10.4711	1	202	1.0766	0.0377078	-13.7582		0.5789	-7.6106	1	233	0.3088	0.2296	-16.6003	1	202
C57BL/6NJ-Taf5&lt;em1(IMPC)J&gt;/Mmjax	-/+	Taf5	TATA-box binding protein associated factor 5	MGI:2442144	ENSMUSG00000025049	34012	2	3							1	5.27033e-05	1	116	0	0.9648	0.577025	1	231	0.002	0.9648	0.288539		0.6082	-6.1267	1	151	0.263	0.9921	-0.112483	1	271	0.0001	0.603395	-3.11959		0.8137	3.963	1	320	0.055	0.8897	2.13865	1	257
C57BL/6NJ-Slc17a1&lt;em1(IMPC)J&gt;/Mmjax	-/-	Slc17a1	solute carrier family 17 (sodium phosphate), member 1	MGI:103209	ENSMUSG00000021335	34756	3	4							0.02986	-28.0727	1	387	4.752	0.0005648	-46.3802	1	491	12.046	1.68649e-05	-37.2264		0.0182	-29.7034	1	480	5.615	0.0002857	-44.4408	1	480	13.358	5.19974e-06	-37.0721		0.01981	-36.1121	1	504	5.463	0.001224	-47.4476	1	253
C57BL/6NJ-Ldhal6b&lt;em1(IMPC)J&gt;/Mmjax	-/-	Ldhal6b	lactate dehydrogenase A-like 6B	MGI:2146830	ENSMUSG00000101959	35017	3	3							0.8833	-2.33295	1	308	0.021	0.5091	10.4844	1	391	0.4366	0.449688	4.07572		0.8153	-3.41411	1	308	0.054	0.7934	3.64341	1	474	0.0686	0.646859	0.11465		0.3174	-17.1872	1	291	1.0033	0.6675	8.00252	1	391
C57BL/6NJ-Fam83a&lt;em1(IMPC)J&gt;/Mmjax	-/-	Fam83a	family with sequence similarity 83, member A	MGI:2447773	ENSMUSG00000051225	32570	4	2							0.007046	-30.1783	1	137	7.4849	0.03192	-29.8853	1	598	4.6246	0.000224908	-30.0318		0.01668	-21.7864	1	137	5.8734	0.1039	-20.6571	1	598	2.6524	0.00173305	-21.2218		0.04921	-30.0623	1	137	3.9379	0.08062	-27.457	1	558
C57BL/6NJ-Gtf2ird2&lt;em1(IMPC)J&gt;/Mmjax	-/-	Gtf2ird2	GTF2I repeat domain containing 2	MGI:2149780	ENSMUSG00000015942	33821	4	4							0.7245	3.87551	1	318	0.1244	0.1917	14.0599	1	262	1.7132	0.138887	8.96771		0.8941	-1.31085	1	341	0.017	0.07228	15.693	1	244	3.2587	0.0646255	7.19107		0.06855	-23.6692	1	226	3.3494	0.1389	19.5369	1	262
C57BL/6NJ-Pdxp&lt;em1(IMPC)J&gt;/Mmjax	-/-	Pdxp	pyridoxal (pyridoxine, vitamin B6) phosphatase	MGI:1919282	ENSMUSG00000116165	34211	3	4							0.3481	-13.8558	1	285	0.8835	0.3772	-12.8	1	328	0.7818	0.131303	-13.3279		0.238	-15.9511	1	285	1.398	0.1278	-20.0909	1	328	2.3311	0.0304164	-18.021		0.1827	-21.4354	1	303	1.7838	0.897	-2.1162	1	537
C57BL/6NJ-Noxred1&lt;em1(IMPC)J&gt;/Mmjax	-/-	Noxred1	NADP+ dependent oxidoreductase domain containing 1	MGI:1918525	ENSMUSG00000072919	33631	4	5							0.04598	-18.265	1	130	4.0596	0.7229	-3.85609	1	561	0.1259	0.0332389	-11.0605		0.02537	-19.9173	1	130	5.1156	0.778	-2.99625	1	633	0.0795	0.0197379	-11.4568		0.005205	-31.4309	1	130	8.0778	0.02641	-25.3599	1	241
C57BL/6NJ-Rell1&lt;em1(IMPC)J&gt;/Mmjax	-/-	Rell1	RELT-like 1	MGI:2140767	ENSMUSG00000047881	33161	3	4							0.02161	-28.0463	1	559	5.306	0.4572	-9.49422	1	599	0.5535	0.00988009	-18.7703		0.06306	-21.7794	1	599	3.46	0.428	-9.25761	1	599	0.6291	0.0269897	-15.5185		0.2773	-16.7803	1	599	1.182	0.849	-2.89426	1	599
C57BL/6NJ-Slc22a15&lt;em1(IMPC)J&gt;/Mmjax	-/-	Slc22a15	solute carrier family 22 (organic anion/cation transporter), member 15	MGI:3607704	ENSMUSG00000033147	34996	3	3							0.5036	-9.93132	1	339	0.448	0.4995	-9.23341	1	226	0.4575	0.251548	-9.58237		0.3531	-12.6185	1	226	0.865	0.3895	-11.0015	1	226	0.7433	0.137532	-11.81		0.6122	-8.44168	1	195	0.2578	0.8614	2.50898	1	139
C57BL/6NJ-Ablim2&lt;em1(IMPC)J&gt;/Mmjax	-/-	Ablim2	actin-binding LIM protein 2	MGI:2385758	ENSMUSG00000029095	33491	3	3							0.6468	-6.02577	1	558	0.21	0.07179	-24.8392	1	598	3.253	0.0464338	-15.4325		0.8609	-1.99481	1	420	0.03	0.1116	-20.0857	1	598	2.5395	0.0960764	-11.0402		0.8589	2.74861	1	185	0.0317	0.4835	-11.484	1	598
C57BL/6NJ-Cfap58&lt;em1(IMPC)J&gt;/Mmjax	-/-	Cfap58	cilia and flagella associated protein 58	MGI:2685815	ENSMUSG00000046585	35298	2	4							0.04799	-32.2991	1	92	4.0166	0.06536	-30.6844	1	114	3.4623	0.00313663	-31.4918		0.004146	-43.7323	1	197	8.4143	0.2137	-19.3199	1	114	1.5638	0.000886	-31.5261		0.001238	-57.2252	1	520	10.548	0.2444	-23.6392	1	114
C57BL/6NJ-St13&lt;em1(IMPC)J&gt;/Mmjax	-/-	St13	suppression of tumorigenicity 13	MGI:1917606	ENSMUSG00000022403	33813	3	3							0.6645	-5.57961	1	428	0.188	0.004237	36.1238	1	428	8.2678	0.00281549	15.2721		0.2983	-12.3477	1	146	1.089	0.01846	26.914	1	235	5.6298	0.00550662	7.28314		0.795	3.5914	1	146	0.0678	0.01478	37.8568	1	244
C57BL/6NJ-Kctd5&lt;em1(IMPC)J&gt;/Mmjax	-/+	Kctd5	potassium channel tetramerisation domain containing 5	MGI:1916509	ENSMUSG00000016946	33445	3	3							0.2576	-16.5301	1	236	1.2881	0.9261	-1.14764	1	132	0.0086	0.238563	-8.83885		0.1393	-20.6256	1	236	2.2	0.9823	0.254493	1	132	0.0005	0.136834	-10.1856		0.008059	-39.5601	1	220	7.1499	0.1569	-15.8523	1	108
C57BL/6NJ-1700020N01Rik&lt;em1(IMPC)J&gt;/Mmjax	-/-	1700020N01Rik	RIKEN cDNA 1700020N01 gene	MGI:1914942	ENSMUSG00000050844	34514	2	4							0.06807	-26.1851	1	318	3.351	0.164	-19.9335	1	318	1.946	0.0111635	-23.0593		0.03877	-28.0551	1	318	4.306	0.07596	-23.5819	1	318	3.1699	0.00294497	-25.8185		0.1228	-25.8372	1	318	2.393	0.08543	-30.2447	1	318
C57BL/6NJ-Bcap29&lt;em1(IMPC)J&gt;/Mmjax	-/-	Bcap29	B cell receptor associated protein 29	MGI:101917	ENSMUSG00000020650	33633	4	1							0.1319	-22.0865	1	192	2.2889	0.3821	-13.6102	1	550	0.7653	0.050399	-17.8484		0.1473	-19.2955	1	295	2.111	0.2375	-16.4392	1	453	1.3989	0.0349837	-17.8673		0.2562	-18.6069	1	295	1.2942	0.3537	-17.3569	1	192
C57BL/6NJ-Ddx31&lt;em1(IMPC)J&gt;/Mmjax	-/+	Ddx31	DEAD/H box helicase 31	MGI:2682639	ENSMUSG00000026806	34083	4	3							0.5525	-9.53816	1	220	0.354	0.3088	-15.2804	1	250	1.0402	0.170612	-12.4093		0.5802	-7.89985	1	220	0.306	0.5837	-7.24553	1	266	0.3011	0.338663	-7.57269		0.6314	-7.9539	1	262	0.2307	0.5358	-10.4181	1	266
C57BL/6NJ-Cttnbp2nl&lt;em1(IMPC)J&gt;/Mmjax	-/-	Cttnbp2nl	CTTNBP2 N-terminal like	MGI:1933137	ENSMUSG00000062127	34338	4	4							0.3608	-10.902	1	451	0.836	0.8079	-2.60254	1	200	0.0593	0.29149	-6.75225		0.5051	-7.49341	1	451	0.444	0.6966	4.14882	1	200	0.1524	0.351853	-1.67229		0.07145	-25.8623	1	456	3.264	0.8437	2.72486	1	231
C57BL/6NJ-Smarca2&lt;em1(IMPC)J&gt;/Mmjax	-/-	Smarca2	SWI/SNF related, matrix associated, actin dependent regulator of chromatin, subfamily a, member 2	MGI:99603	ENSMUSG00000024921	34345	3	4							0.09626	-21.1788	1	404	2.779	0.2474	-13.3533	1	175	1.3468	0.0238147	-17.266		0.2921	-12.4169	1	432	1.112	0.7349	-3.72307	1	175	0.1151	0.214664	-8.07		0.003106	-44.0935	1	437	8.842	0.08852	-27.4974	1	404
C57BL/6NJ-Klhl34&lt;em1(IMPC)J&gt;/Mmjax	-/- , -/Y	Klhl34	kelch-like 34	MGI:2685234	ENSMUSG00000047485	34436	4	3							0.2866	-15.6719	1	421	1.138	0.01364	-30.2341	1	229	6.18	0.00390922	-22.953		0.2583	-15.2849	1	421	1.281	0.02079	-26.4304	1	229	5.4189	0.00537006	-20.8576		0.1275	-22.3921	1	149	2.3485	0.04336	-29.9789	1	223
C57BL/6NJ-Dnaaf1&lt;em1(IMPC)J&gt;/Mmjax	-/+	Dnaaf1	dynein, axonemal assembly factor 1	MGI:1915520	ENSMUSG00000031831	33644	3	2							0.2324	-18.3467	1	375	1.43	0.2593	-15.9337	1	255	1.2782	0.0602613	-17.1402		0.3606	-13.2497	1	375	0.837	0.3481	-12.3299	1	255	0.8838	0.125525	-12.7898		0.4408	-13.858	1	375	0.595	0.8741	-2.84959	1	244
C57BL/6NJ-Dnaaf3&lt;em1(IMPC)J&gt;/Mmjax	-/+	Dnaaf3	dynein, axonemal assembly factor 3	MGI:3588207	ENSMUSG00000055809	35025	3	3							0.06162	-31.4551	1	208	3.5314	0.1573	-22.6801	1	289	2.01	0.00969283	-27.0676		0.0583	-29.2815	1	289	3.613	0.3808	-13.0468	1	243	0.771	0.0222006	-21.1641		0.005815	-48.1497	1	489	7.674	0.07773	-32.5653	1	405
C57BL/6NJ-Swt1&lt;em1(IMPC)J&gt;/Mmjax	-/-	Swt1	SWT1 RNA endoribonuclease homolog (S. cerevisiae)	MGI:1914125	ENSMUSG00000052748	35362	3	3							0.04339	-34.2264	1	197	4.1331	0.4614	-13.3935	1	106	0.5464	0.0200201	-23.81		0.0222	-33.8322	1	197	5.31	0.3994	-12.7761	1	213	0.7129	0.00886668	-23.3042		0.0003423	-61.6146	1	506	13	0.3027	-20.051	1	213
C57BL/6NJ-Zfp787&lt;em1(IMPC)J&gt;/Mmjax	-/-	Zfp787	zinc finger protein 787	MGI:1914359	ENSMUSG00000046792	32648
C57BL/6NJ-Rcor3&lt;em1(IMPC)J&gt;/Mmjax	-/-	Rcor3	REST corepressor 3	MGI:2441920	ENSMUSG00000037395	33977	4	4							0.9777	-0.344107	1	558	0.0008	0.9205	-1.07912	1	174	0.01	0.899973	-0.711616		0.5016	-7.58427	1	558	0.452	0.9496	0.69653	1	553	0.004	0.476319	-3.44387		0.258	16.2021	1	429	1.282	0.178	19.3797	1	572
C57BL/6NJ-Slc10a3&lt;em1(IMPC)J&gt;/Mmjax	-/- , -/Y	Slc10a3	solute carrier family 10 (sodium/bile acid cotransporter family), member 3	MGI:95048	ENSMUSG00000032806	34732	3	4							0.03241	-28.3271	1	337	4.614	0.6899	-5.56498	1	521	0.1594	0.0223597	-16.946		0.0354	-26.1825	1	337	4.461	0.3194	-11.1147	1	228	0.9958	0.0113068	-18.6486		0.07669	-27.3426	1	337	3.152	0.5578	-8.26505	1	110
C57BL/6NJ-Il3ra&lt;em1(IMPC)J&gt;/Mmjax	-/-	Il3ra	interleukin 3 receptor, alpha chain	MGI:96553	ENSMUSG00000068758	35166	3	3							0.6829	-6.00068	1	217	0.1673	0.5706	-8.0708	1	217	0.3227	0.389663	-7.03574		0.2239	-17.1555	1	217	1.487	0.5024	-7.58539	1	166	0.4519	0.112487	-12.3704		0.6324	8.09385	1	217	0.2294	0.7716	4.89974	1	223
C57BL/6NJ-Rsu1&lt;em1(IMPC)J&gt;/Mmjax	-/+	Rsu1	Ras suppressor protein 1	MGI:103040	ENSMUSG00000026727	33635	4	4							0.002539	-27.6386	1	196	9.3517	0.7999	-2.50739	1	377	0.0643	0.00203095	-15.073		0.01416	-23.4157	1	404	6.07	0.7052	3.71679	1	323	0.1434	0.00998563	-9.84947		0.002363	-34.3013	1	196	9.4902	0.8585	-2.53878	1	610
C57BL/6NJ-Dnajc13&lt;em1(IMPC)J&gt;/Mmjax	-/+	Dnajc13	DnaJ heat shock protein family (Hsp40) member C13	MGI:2676368	ENSMUSG00000032560	32120	3	6							0.08865	-17.1291	1	313	2.9169	0.2144	11.1528	1	142	1.555	0.0190066	-2.98815		0.02286	-21.2714	1	313	5.23	0.8277	1.81467	1	163	0.0475	0.0189212	-9.72839		0.7192	-4.79124	1	572	0.129	0.5519	7.20708	1	264
C57BL/6NJ-Sptb&lt;em1(IMPC)J&gt;/Mmjax	-/+	Sptb	spectrin beta, erythrocytic	MGI:98387	ENSMUSG00000021061	34439	4	4							0.03544	-30.2283	1	94	4.554	0.4105	-12.5195	1	116	0.6823	0.0145481	-21.3739		0.00475	-37.2872	1	199	8.154	0.7181	-5.07621	1	116	0.131	0.00341097	-21.1817		0.79	-4.95622	1	122	0.0712	0.7701	-5.53141	1	116
C57BL/6NJ-Nup205&lt;em1(IMPC)J&gt;/Mmjax	-/+	Nup205	nucleoporin 205	MGI:2141625	ENSMUSG00000038759	32824	4	3							0.03053	-26.7451	1	565	4.702	0.07282	-23.2632	1	599	3.2296	0.00222319	-25.0042		0.02564	-25.382	1	565	5.006	0.05515	-22.6385	1	599	3.6919	0.00141405	-24.0103		0.1637	-21.0385	1	565	1.944	0.01783	-30.9876	1	296
C57BL/6NJ-Fam222a&lt;em1(IMPC)J&gt;/Mmjax	-/-	Fam222a	family with sequence similarity 222, member A	MGI:3605543	ENSMUSG00000041930	32993	3	3							0.08178	-23.0552	1	558	3.04	0.276	13.2386	1	196	1.1934	0.0225713	-4.90828		0.009041	-31.8916	1	558	6.862	0.6984	4.0891	1	196	0.1506	0.00631423	-13.9012		0.04314	-31.8584	1	290	4.12	0.7624	-4.25741	1	185
C57BL/6NJ-Ttk&lt;em1(IMPC)J&gt;/Mmjax	-/+	Ttk	Ttk protein kinase	MGI:1194921	ENSMUSG00000038379	34438	3	4							0.125	-20.11	1	377	2.364	0.5649	7.28063	1	257	0.3322	0.0706125	-6.41467		0.2233	-15.0666	1	377	1.487	0.7869	3.07773	1	185	0.0733	0.175715	-5.99445		0.1231	-21.9315	1	366	2.388	0.7596	-4.98403	1	515
C57BL/6NJ-4930579F01Rik&lt;em1(IMPC)J&gt;/Mmjax	-/-	4930579F01Rik	RIKEN cDNA 4930579F01 gene	MGI:1914991	ENSMUSG00000012042	33105	2	4							0.9367	1.03404	1	577	0.006	0.6076	-6.82958	1	558	0.264	0.569139	-2.89777		0.4704	6.74737	1	117	0.5244	0.8647	-2.0609	1	577	0.0291	0.406755	2.34323		0.9445	-0.984055	1	131	0.0049	0.8447	-3.13029	1	564
C57BL/6NJ-Trmt10b&lt;em1(IMPC)J&gt;/Mmjax	-/-	Trmt10b	tRNA methyltransferase 10B	MGI:1917184	ENSMUSG00000035601	33748	2	4							0.3918	-11.267	1	558	0.734	0.1056	-22.2357	1	598	2.6267	0.0413741	-16.7514		0.3862	-9.02897	1	172	0.754	0.14	-18.5771	1	598	2.1839	0.054068	-13.803		0.8935	-1.93021	1	195	0.018	0.4443	-12.5214	1	598
C57BL/6NJ-Ralgapa1&lt;em1(IMPC)J&gt;/Mmjax	-/+	Ralgapa1	Ral GTPase activating protein, alpha subunit 1	MGI:1931050	ENSMUSG00000021027	31931	3	3							0.2218	-16.0621	1	558	1.49	0.08195	-23.132	1	558	3.0367	0.0181765	-19.5971		0.4162	-6.63701	1	127	0.6655	0.4627	-9.00424	1	558	0.54	0.192576	-7.82063		0.272	-14.8527	1	127	1.2174	0.1053	-20.508	1	127
C57BL/6NJ-Abcc8&lt;em1(IMPC)J&gt;/Mmjax	-/-	Abcc8	ATP-binding cassette, sub-family C member 8	MGI:1352629	ENSMUSG00000040136	33140	4	4							0.8806	-1.42926	1	170	0.0226	0.3784	8.93244	1	132	0.7811	0.333219	3.75159		0.7733	2.59375	1	146	0.083	0.2645	10.1488	1	256	1.2505	0.204538	6.37126		0.9345	-1.00458	1	170	0.0068	0.5485	6.8984	1	132
C57BL/6NJ-Noc4l&lt;em1(IMPC)J&gt;/Mmjax	-/+	Noc4l	NOC4 like	MGI:2140843	ENSMUSG00000033294	34166	2	4							0.02691	-38.1308	1	219	4.9632	0.8575	-3.08232	1	114	0.0324	0.0230753	-20.6066		0.01897	-36.1384	1	219	5.586	0.9672	-0.622563	1	129	0.0017	0.0183478	-18.3805		0.06311	-32.9782	1	261	3.4833	0.9229	1.77783	1	255
C57BL/6NJ-Tubal3&lt;em1(IMPC)J&gt;/Mmjax	-/-	Tubal3	tubulin, alpha-like 3	MGI:3588215	ENSMUSG00000021216	34123	6	3							0.5815	-6.6203	1	605	0.304	0.2831	-12.3896	1	544	1.1544	0.164623	-9.50497		0.1635	-13.5122	1	286	1.95	0.4506	-8.14088	1	592	0.57	0.0736731	-10.8265		0.09483	-20.2645	1	286	2.8091	0.1423	-19.2943	1	451
C57BL/6NJ-Sec61a2&lt;em1(IMPC)J&gt;/Mmjax	-/-	Sec61a2	SEC61 translocon subunit alpha 2	MGI:1931071	ENSMUSG00000025816	33592	4	4							0.0432	-23.103	1	560	4.106	0.002727	-34.6488	1	560	9.0625	0.000117806	-28.8759		0.283	-11.317	1	560	1.154	0.01277	-26.5055	1	560	6.2412	0.00361391	-18.9113		0.2141	-17.3671	1	560	1.546	0.04402	-28.0458	1	560
C57BL/6NJ-Gm11639&lt;em1(IMPC)J&gt;/Mmjax	-/-	Gm11639	EF-hand calcium binding domain 3	MGI:1918144	ENSMUSG00000020690	34837	3	3							0.8168	-3.45195	1	271	0.0538	0.6566	7.04826	1	391	0.198	0.536311	1.79816		0.5774	-7.62314	1	277	0.311	0.9949	-0.0854501	1	328	0	0.574455	-3.85429		0.8147	3.84229	1	193	0.0551	0.3551	16.3764	1	525
C57BL/6NJ-Pigz&lt;em1(IMPC)J&gt;/Mmjax	-/-	Pigz	phosphatidylinositol glycan anchor biosynthesis, class Z	MGI:2443822	ENSMUSG00000045625	35026	4	3							0.5502	8.0817	1	218	0.358	0.7216	-4.65593	1	218	0.1273	0.397024	1.71289		0.5753	7.21025	1	218	0.314	0.9118	-1.34906	1	218	0.0123	0.524559	2.93059		0.9317	-1.28987	1	268	0.0074	0.9736	-0.514396	1	256
C57BL/6NJ-Bcl7c&lt;em1(IMPC)J&gt;/Mmjax	-/-	Bcl7c	B cell CLL/lymphoma 7C	MGI:1332237	ENSMUSG00000030814	34356	4	4							0.3935	-10.5133	1	366	0.729	0.9638	-0.53636	1	268	0.0021	0.379255	-5.52482		0.745	-3.83501	1	491	0.105	0.9718	-0.378141	1	281	0.0013	0.723991	-2.10658		0.4628	-10.5724	1	366	0.54	0.7158	5.29967	1	366
C57BL/6NJ-Vkorc1l1&lt;em1(IMPC)J&gt;/Mmjax	-/-	Vkorc1l1	vitamin K epoxide reductase complex, subunit 1-like 1	MGI:1916818	ENSMUSG00000066735	33082	3	2							0.6123	-7.29624	1	557	0.257	0.8847	1.69509	1	107	0.0211	0.541702	-2.80057		0.1983	-17.8043	1	597	1.658	0.4516	-10.399	1	597	0.5674	0.0895523	-14.1016		0.962	-0.731606	1	128	0.0023	0.706	5.11467	1	107
C57BL/6NJ-Cdc37&lt;em1(IMPC)J&gt;/Mmjax	-/+	Cdc37	cell division cycle 37	MGI:109531	ENSMUSG00000019471	34324
C57BL/6NJ-Iqcf1&lt;em1(IMPC)J&gt;/Mmjax	-/-	Iqcf1	IQ motif containing F1	MGI:1921517	ENSMUSG00000066383	35203	4	4							0.7109	-4.61541	1	210	0.1377	0.3549	-11.9567	1	298	0.8585	0.252298	-8.28606		0.5827	-6.44962	1	210	0.3029	0.2112	-13.8517	1	180	1.5745	0.123066	-10.1507		0.9329	1.12801	1	180	0.0071	0.8445	-2.7358	1	180
C57BL/6NJ-Plekhj1&lt;em1(IMPC)J&gt;/Mmjax	-/-	Plekhj1	pleckstrin homology domain containing, family J member 1	MGI:1925920	ENSMUSG00000035278	32944	3	3							0.948	-0.755906	1	259	0.0043	0.5843	-7.63353	1	598	0.2997	0.553916	-4.19472		0.5695	-7.15572	1	618	0.323	0.3133	-12.8183	1	598	1.0186	0.178424	-9.987		0.6314	8.78463	1	83	0.2319	0.6857	-5.84211	1	312
C57BL/6NJ-Dhx58&lt;em1(IMPC)J&gt;/Mmjax	-/-	Dhx58	DExH-box helicase 58	MGI:1931560	ENSMUSG00000017830	32551	2	4							0.6238	-6.90522	1	618	0.24	0.5991	-7.36557	1	624	0.2766	0.373719	-7.13539		0.6568	-5.69788	1	618	0.197	0.2879	-13.5459	1	624	1.1314	0.189093	-9.62189		0.9318	-1.20139	1	119	0.0074	0.038	-29.4053	1	182
C57BL/6NJ-Klf16&lt;em1(IMPC)J&gt;/Mmjax	-/+	Klf16	Kruppel-like transcription factor 16	MGI:2153049	ENSMUSG00000035397	32653	6	1							0.002918	-39.1484	1	349	8.984	0.06962	-22.7856	1	306	3.3152	0.000203151	-30.967		0.002043	-38.3369	1	349	9.655	0.02453	-24.2055	1	206	5.1315	5.01148e-05	-31.2712		0.04221	-31.1777	1	349	4.157	0.07257	-27.4025	1	306
C57BL/6NJ-Klb&lt;em1(IMPC)J&gt;/Mmjax	-/+	Klb	klotho beta	MGI:1932466	ENSMUSG00000029195	33602	5	3							0.09715	-19.3082	1	532	2.761	0.7973	-3.00615	1	81	0.0664	0.0774577	-11.1572		0.02273	-23.6805	1	96	5.3603	0.465	-6.25295	1	148	0.5366	0.0105695	-14.9667		0.01589	-34.2606	1	532	5.851	0.3558	-11.9738	1	81
C57BL/6NJ-Tecrl&lt;em1(IMPC)J&gt;/Mmjax	-/-	Tecrl	trans-2,3-enoyl-CoA reductase-like	MGI:2444966	ENSMUSG00000049537	33714	3	4							0.2387	-14.4726	1	565	1.39	0.7431	-4.0234	1	565	0.1075	0.177378	-9.248		0.2273	-13.6959	1	565	1.46	0.7319	-3.20919	1	189	0.1177	0.166361	-8.45254		0.4233	-12.0564	1	565	0.642	0.9257	-1.38349	1	565
C57BL/6NJ-Ly6d&lt;em1(IMPC)J&gt;/Mmjax	-/-	Ly6d	lymphocyte antigen 6 family member D	MGI:96881	ENSMUSG00000034634	34341	2	4							0.1928	-19.4937	1	556	1.7	0.123	-22.4421	1	494	2.3863	0.0237144	-20.9679		0.3232	-13.5349	1	556	0.977	0.1317	-17.8997	1	311	2.2841	0.0425654	-15.7173		0.2077	-19.2807	1	110	1.6065	0.4528	-13.267	1	119
C57BL/6NJ-Gm28729&lt;em1(IMPC)J&gt;/Mmjax	-/-	Gm28729	predicted gene 28729	MGI:5579435	ENSMUSG00000099564	34560	4	4							0.03567	-25.8184	1	94	4.5427	0.4498	-8.00689	1	100	0.5758	0.0160444	-16.9126		0.01505	-28.3427	1	94	6.1337	0.4372	-8.22075	1	94	0.6088	0.00657986	-18.2817		0.007407	-38.4602	1	344	7.257	0.3013	-13.2804	1	111
C57BL/6NJ-Rufy1&lt;em1(IMPC)J&gt;/Mmjax	-/-	Rufy1	RUN and FYVE domain containing 1	MGI:2429762	ENSMUSG00000020375	33446	3	4							0.9998	-0.00231617	1	178	0	0.594	5.99219	1	260	0.2849	0.593881	2.99494		0.5313	-6.26341	1	172	0.393	0.7961	-2.61604	1	260	0.0669	0.422968	-4.43972		0.5183	9.02147	1	291	0.418	0.188	17.6049	1	233
C57BL/6NJ-Smarcc2&lt;em1(IMPC)J&gt;/Mmjax	-/+	Smarcc2	SWI/SNF related, matrix associated, actin dependent regulator of chromatin, subfamily c, member 2	MGI:1915344	ENSMUSG00000025369	34357	4	4							0.3744	10.5211	1	155	0.7935	0.4477	-8.4953	1	206	0.5786	0.167619	1.01289		0.5207	7.09063	1	155	0.414	0.4274	-8.24833	1	206	0.6323	0.222547	-0.57885		0.2997	15.9028	1	522	1.077	0.103	-21.7562	1	227
C57BL/6NJ-Bpifc&lt;em1(IMPC)J&gt;/Mmjax	-/-	Bpifc	BPI fold containing family C	MGI:3026884	ENSMUSG00000050108	33212	3	4							0.5643	-7.50561	1	619	0.332	0.2386	-15.277	1	625	1.3917	0.134642	-11.3913		0.129	-17.9964	1	619	2.311	0.04919	-23.2342	1	625	3.8839	0.00634551	-20.6153		0.8247	-3.04684	1	215	0.0492	0.6115	-7.39286	1	559
C57BL/6NJ-Ctf2&lt;em1(IMPC)J&gt;/Mmjax	-/-	Ctf2	cardiotrophin 2	MGI:2684607	ENSMUSG00000060034	34525	4	2							0.06245	-24.6651	1	199	3.5104	0.1788	-19.1593	1	561	1.812	0.0111661	-21.9122		0.06224	-23.4277	1	199	3.51	0.1205	-19.7456	1	572	2.4184	0.00749992	-21.5866		0.0977	-26.6664	1	261	2.7625	0.01385	-40.8488	1	576
C57BL/6NJ-Ccdc172&lt;em1(IMPC)J&gt;/Mmjax	-/-	Ccdc172	coiled-coil domain containing 172	MGI:1922895	ENSMUSG00000025090	33177	4	2							0.9191	1.13969	1	209	0.0103	0.4085	-11.593	1	624	0.6842	0.375452	-5.22665		0.9428	0.702748	1	209	0.005	0.1898	-16.7454	1	624	1.7233	0.178943	-8.02134		0.815	-3.42164	1	209	0.0549	0.2417	-18.4961	1	558
C57BL/6NJ-Kctd11&lt;em1(IMPC)J&gt;/Mmjax	-/-	Kctd11	potassium channel tetramerisation domain containing 11	MGI:2448712	ENSMUSG00000046731	32697	4	2							0.7246	-3.386	1	127	0.1247	0.4243	-8.04783	1	127	0.6426	0.307448	-5.71692		0.8994	-1.0928	1	159	0.016	0.9968	0.0506226	1	608	0	0.896522	-0.521086		0.4942	7.69645	1	98	0.4709	0.3732	-11.2032	1	127
C57BL/6NJ-Cpsf4l&lt;em1(IMPC)J&gt;/Mmjax	-/-	Cpsf4l	cleavage and polyadenylation specific factor 4-like	MGI:1277182	ENSMUSG00000018727	32850	3	4							0.8439	1.96598	1	116	0.039	0.01523	28.688	1	443	5.9361	0.0128526	15.327		0.4932	7.37255	1	145	0.471	0.007687	28.8562	1	443	7.1704	0.00379123	18.1144		0.8274	2.82921	1	125	0.0478	0.8694	2.55391	1	116
C57BL/6NJ-Tstd1&lt;em1(IMPC)J&gt;/Mmjax	-/-	Tstd1	thiosulfate sulfurtransferase (rhodanese)-like domain containing 1	MGI:3648482	ENSMUSG00000103711	34084	4	3							0.1733	16.3022	1	151	1.8721	0.5396	7.2108	1	246	0.3774	0.0935127	11.7565		0.1852	14.9304	1	151	1.771	0.5362	6.50605	1	246	0.3838	0.0993042	10.7182		0.1827	19.6277	1	151	1.792	0.7142	5.40331	1	246
C57BL/6NJ-Eva1a&lt;em1(IMPC)J&gt;/Mmjax	-/-	Eva1a	eva-1 homolog A, regulator of programmed cell death	MGI:2385247	ENSMUSG00000035104	34570	4	3							0.5893	7.05923	1	286	0.2921	0.5585	7.48864	1	195	0.3435	0.329124	7.27393		0.5036	8.38052	1	286	0.448	0.5584	6.95032	1	195	0.3437	0.28121	7.66542		0.1367	20.2348	1	174	2.2355	0.8135	3.81546	1	537
C57BL/6NJ-Padi1&lt;em1(IMPC)J&gt;/Mmjax	-/-	Padi1	peptidyl arginine deiminase, type I	MGI:1338893	ENSMUSG00000025329	33777	4	4							0.1891	14.5278	1	264	1.7334	0.3588	9.93864	1	204	0.846	0.0678491	12.2332		0.1352	15.7096	1	264	2.245	0.1589	13.1501	1	252	1.9962	0.0214833	14.4299		0.9009	1.54604	1	164	0.0156	0.4622	9.81561	1	240
C57BL/6NJ-Mynn&lt;em1(IMPC)J&gt;/Mmjax	-/-	Mynn	myoneurin	MGI:1931415	ENSMUSG00000037730	33924	4	2							0.02922	-31.6529	1	328	4.796	0.0985	-17.6555	1	132	2.7686	0.00287817	-24.6542		0.03644	-28.5883	1	328	4.412	0.1955	-15.3776	1	218	1.6862	0.00712402	-21.9829		0.6028	-8.71845	1	132	0.2721	0.5075	-10.0292	1	233
C57BL/6NJ-Ccsap&lt;em1(IMPC)J&gt;/Mmjax	-/-	Ccsap	centriole, cilia and spindle associated protein	MGI:1920670	ENSMUSG00000031971	32852	2	4							0.1875	-17.5382	1	564	1.74	0.0414	-27.3575	1	564	4.1786	0.0077625	-22.4479		0.3302	-11.9634	1	564	0.949	0.07109	-22.3345	1	564	3.2701	0.0234739	-17.1489		0.4949	-11.0512	1	564	0.466	0.1305	-24.3339	1	564
C57BL/6NJ-Try10&lt;em1(IMPC)J&gt;/Mmjax	-/-	Try10	trypsin 10	MGI:3687012	ENSMUSG00000071521	34325	3	4							0.2023	-17.0153	1	579	1.629	0.1091	-21.741	1	579	2.5754	0.0220709	-19.3781		0.1456	-17.8185	1	579	2.123	0.04187	-23.8036	1	474	4.163	0.00609627	-20.811		0.001261	-47.9139	1	436	10.53	0.1794	-20.303	1	436
C57BL/6NJ-Elp6&lt;em1(IMPC)J&gt;/Mmjax	-/+	Elp6	elongator acetyltransferase complex subunit 6	MGI:1919349	ENSMUSG00000054836	34322	3	3							0.7565	-4.68981	1	526	0.096	0.8335	-2.68447	1	111	0.0444	0.630543	-3.68714		0.719	-4.90015	1	425	0.129	0.9241	-1.18402	1	273	0.0091	0.664428	-3.04209		0.2143	-19.9702	1	370	1.547	0.4386	-13.6228	1	520
C57BL/6NJ-Spink5&lt;em1(IMPC)J&gt;/Mmjax	-/+	Spink5	serine peptidase inhibitor, Kazal type 5	MGI:1919682	ENSMUSG00000055561	33205	4	4							0.2206	-14.2938	1	566	1.5	0.4686	-8.77431	1	600	0.5259	0.103373	-11.534		0.3374	-10.2991	1	566	0.92	0.698	-4.28299	1	600	0.1507	0.235505	-7.29102		0.3402	-13.3264	1	560	0.911	0.6029	-7.45862	1	600
C57BL/6NJ-Tbcc&lt;em1(IMPC)J&gt;/Mmjax	-/+	Tbcc	tubulin-specific chaperone C	MGI:1919976	ENSMUSG00000036430	35107	3	2							0.2526	-19.4875	1	91	1.3257	0.9035	-2.27047	1	167	0.0148	0.228224	-10.879		0.7721	-4.34336	1	80	0.0845	0.7629	-4.832	1	242	0.0912	0.589035	-4.58768		0.001218	-61.9487	1	519	10.57	0.6597	-8.9806	1	242
C57BL/6NJ-Triobp&lt;em1(IMPC)J&gt;/Mmjax	-/-	Triobp	TRIO and F-actin binding protein	MGI:1349410	ENSMUSG00000033088	33179	4	4							0.08471	-19.6858	1	560	2.982	0.9819	0.262092	1	560	0.0005	0.0831767	-9.71187		0.1439	-15.4084	1	560	2.142	0.9504	0.540836	1	256	0.0039	0.136763	-7.43378		0.02481	-29.8664	1	352	5.08	0.7459	-4.49611	1	560
C57BL/6NJ-Exoc3l4&lt;em1(IMPC)J&gt;/Mmjax	-/+	Exoc3l4	exocyst complex component 3-like 4	MGI:1921363	ENSMUSG00000021280	33600	3	4							0.4157	-9.98432	1	565	0.663	0.4298	-10.0708	1	599	0.6243	0.178668	-10.0276		0.9276	-1.0178	1	559	0.008	0.8848	-1.69078	1	599	0.021	0.82074	-1.35429		0.943	1.05593	1	583	0.005	0.9398	0.949715	1	313
C57BL/6NJ-Alg3&lt;em1(IMPC)J&gt;/Mmjax	-/+	Alg3	ALG3 alpha-1,3- mannosyltransferase	MGI:1098592	ENSMUSG00000033809	32552	4	2							0.008658	-34.6096	1	558	6.94	0.07951	-24.1409	1	598	3.0853	0.000688398	-29.3753		0.03951	-25.0622	1	558	4.258	0.1563	-17.4142	1	558	2.0151	0.00617541	-21.2382		0.0468	-32.0547	1	558	3.97	0.04396	-32.6087	1	558
C57BL/6NJ-Tubb2b&lt;em1(IMPC)J&gt;/Mmjax	-/+	Tubb2b	tubulin, beta 2B class IIB	MGI:1920960	ENSMUSG00000045136	32677	3	3							0.9966	-0.0421817	1	122	0	0.2713	-11.0654	1	127	1.2206	0.270378	-5.55377		0.7433	-2.85653	1	159	0.1076	0.6302	-6.05337	1	598	0.232	0.468428	-4.45495		0.2638	-15.1066	1	127	1.2598	0.05724	-23.8884	1	127
C57BL/6NJ-Ccdc166&lt;em1(IMPC)J&gt;/Mmjax	-/-	Ccdc166	coiled-coil domain containing 166	MGI:1925902	ENSMUSG00000098176	34960	3	4							0.1698	-18.0911	1	237	1.8965	0.09404	-22.5441	1	287	2.8225	0.015968	-20.3176		0.1774	-16.7105	1	237	1.83	0.05807	-24.0705	1	287	3.6207	0.0103016	-20.3905		0.6225	-7.76074	1	203	0.2431	0.1902	-21.0949	1	323
C57BL/6NJ-Aatf&lt;em1(IMPC)J&gt;/Mmjax	-/+	Aatf	apoptosis antagonizing transcription factor	MGI:1929608	ENSMUSG00000018697	34321	4	4							0.06977	-22.2898	1	356	3.308	0.7743	-3.73363	1	522	0.0824	0.0540229	-13.0117		0.1904	-15.1569	1	356	1.721	0.9993	-0.00829807	1	147	0	0.190267	-7.58262		0.1774	-19.0852	1	356	1.826	0.6228	-7.17093	1	274
C57BL/6NJ-Ipo4&lt;em1(IMPC)J&gt;/Mmjax	-/+	Ipo4	importin 4	MGI:1923001	ENSMUSG00000002319	34079	4	3							0.06781	-23.0395	1	417	3.352	0.1834	-17.4223	1	388	1.7758	0.0124364	-20.2309		0.1965	-15.366	1	417	1.673	0.4941	-8.48	1	459	0.4682	0.0970907	-11.923		0.4452	-11.2407	1	417	0.583	0.6537	-7.30319	1	510
C57BL/6NJ-Nol4&lt;em1(IMPC)J&gt;/Mmjax	-/-	Nol4	nucleolar protein 4	MGI:2441684	ENSMUSG00000041923	33470	4	3							0.122	-19.8811	1	491	2.4	0.8497	-2.49818	1	592	0.0359	0.103663	-11.1897		0.1097	-19.1187	1	491	2.567	0.4912	-8.22262	1	592	0.4745	0.0538846	-13.6707		0.3174	-15.6221	1	491	1.001	0.1658	-21.441	1	491
C57BL/6NJ-Cfdp1&lt;em1(IMPC)J&gt;/Mmjax	-/+	Cfdp1	craniofacial development protein 1	MGI:1344403	ENSMUSG00000031954	33834	4	4							0.122	-17.4178	1	130	2.4232	0.004421	-37.4409	1	486	8.1787	0.000539362	-27.4294		0.0944	-19.205	1	339	2.813	0.0005508	-36.6848	1	257	12.241	5.19955e-05	-27.9449		0.0224	-32.7819	1	339	5.262	0.002	-45.5224	1	293
C57BL/6NJ-1700093K21Rik&lt;em1(IMPC)J&gt;/Mmjax	-/-	1700093K21Rik	RIKEN cDNA 1700093K21 gene	MGI:1914608	ENSMUSG00000020286	33307	4	3							0.09951	-21.2375	1	599	2.721	0.002254	-39.0243	1	599	9.4113	0.000224296	-30.1309		0.2099	-14.7285	1	599	1.575	0.005492	-32.5246	1	599	7.7663	0.00115277	-23.6265		0.6586	-6.83358	1	599	0.195	0.1847	-20.2092	1	599
C57BL/6NJ-Frmd4a&lt;em1(IMPC)J&gt;/Mmjax	-/+	Frmd4a	FERM domain containing 4A	MGI:1919850	ENSMUSG00000026657	32144	3	4							0.6523	6.38977	1	537	0.203	0.8005	-3.70351	1	285	0.064	0.522166	1.34313		0.3821	11.5436	1	507	0.765	0.806	-2.97415	1	223	0.0604	0.307973	4.28471		0.9369	1.2808	1	537	0.006	0.7541	5.08825	1	537
C57BL/6NJ-Trpa1&lt;em1(IMPC)J&gt;/Mmjax	-/-	Trpa1	transient receptor potential cation channel, subfamily A, member 1	MGI:3522699	ENSMUSG00000032769	32234	4	2							0.2219	-16.196	1	564	1.495	0.1706	-19.1932	1	624	1.8824	0.0378561	-17.6946		0.3844	-10.6291	1	564	0.757	0.3552	-11.7805	1	624	0.8561	0.136539	-11.2048		0.03824	-33.6017	1	564	4.314	0.05185	-30.9454	1	558
C57BL/6NJ-Mroh2b&lt;em1(IMPC)J&gt;/Mmjax	-/-	Mroh2b	maestro heat-like repeat family member 2B	MGI:1921905	ENSMUSG00000022155	33117	4	4							0.2883	-10.9504	1	87	1.1416	0.6459	-5.31223	1	566	0.2113	0.186213	-8.13133		0.5827	-5.82865	1	566	0.302	0.7842	-2.89123	1	579	0.0751	0.456953	-4.35994		0.6403	-5.2605	1	121	0.2194	0.7539	-4.37014	1	566
C57BL/6NJ-Armc3&lt;em1(IMPC)J&gt;/Mmjax	-/+	Armc3	armadillo repeat containing 3	MGI:1918132	ENSMUSG00000037683	34135	6	6							0.3714	-9.90197	1	268	0.8016	0.6096	-5.50341	1	183	0.2616	0.226405	-7.70269		0.3059	-10.507	1	268	1.052	0.6128	-5.07527	1	183	0.257	0.187456	-7.79113		0.3413	-11.5848	1	183	0.9103	0.4378	-9.74939	1	183
C57BL/6NJ-Zfp267&lt;em1(IMPC)J&gt;/Mmjax	-/-	Zfp267	zinc finger protein 267	MGI:1098769	ENSMUSG00000033883	35064	2	4							0.542	-9.55256	1	253	0.3729	0.141	-21.6643	1	171	2.1877	0.076422	-15.6084		0.7071	-5.80194	1	284	0.141	0.06788	-24.9151	1	205	3.3692	0.0479979	-15.3585		0.777	-4.74852	1	180	0.0804	0.1858	-22.0193	1	180
C57BL/6NJ-Orc2&lt;em1(IMPC)J&gt;/Mmjax	-/+	Orc2	origin recognition complex, subunit 2	MGI:1328306	ENSMUSG00000026037	33477	4	4							0.3707	-10.1726	1	566	0.802	0.1938	-14.9072	1	566	1.6927	0.0718417	-12.5399		0.3285	-10.2574	1	566	0.956	0.2445	-12.3112	1	566	1.3574	0.0803183	-11.2843		0.2507	-15.9998	1	566	1.322	0.4614	-10.2122	1	566
C57BL/6NJ-Hsfy2&lt;em1(IMPC)J&gt;/Mmjax	-/-	Hsfy2	heat shock transcription factor, Y-linked 2	MGI:1918316	ENSMUSG00000045336	34215	4	1							0.07875	-33.6363	1	196	3.123	0.4061	-15.5088	1	119	0.6951	0.0319804	-24.5725		0.07765	-29.3233	1	196	3.146	0.3039	-17.8462	1	119	1.0662	0.0235978	-23.5847		0.2183	-25.466	1	196	1.5251	0.04332	-46.7168	1	122
C57BL/6NJ-Fam168a&lt;em1(IMPC)J&gt;/Mmjax	-/-	Fam168a	family with sequence similarity 168, member A	MGI:2442372	ENSMUSG00000029461	33742	4	3							0.1267	-18.6465	1	559	2.3	0.0645	-22.8482	1	559	3.4313	0.00817215	-20.7474		0.1928	-14.6758	1	559	1.7	0.1128	-18.0614	1	559	2.5227	0.0217478	-16.3686		0.8621	-2.57118	1	578	0.03	0.1694	-20.5451	1	559
C57BL/6NJ-Wdr73&lt;em1(IMPC)J&gt;/Mmjax	-/+	Wdr73	WD repeat domain 73	MGI:1919218	ENSMUSG00000025722	33597	4	5							0.06252	-22.5947	1	342	3.49	0.9593	-0.570293	1	246	0.0026	0.0599754	-11.5825		0.1347	-16.6782	1	390	2.246	0.8098	2.40724	1	264	0.0581	0.10908	-7.13548		0.04332	-28.3036	1	342	4.113	0.4827	-9.56022	1	331
C57BL/6NJ-Ssc4d&lt;em1(IMPC)J&gt;/Mmjax	-/-	Ssc4d	scavenger receptor cysteine rich family, 4 domains	MGI:1924709	ENSMUSG00000029699	33695	4	3							0.03448	-26.7387	1	460	4.497	0.7327	-4.16691	1	352	0.1169	0.0252635	-15.4528		0.02752	-26.8334	1	537	4.884	0.5331	-7.00434	1	365	0.3892	0.0146709	-16.9189		0.04711	-31.4068	1	537	3.959	0.302	-16.1068	1	537
C57BL/6NJ-Ist1&lt;em1(IMPC)J&gt;/Mmjax	-/+	Ist1	increased sodium tolerance 1 homolog (yeast)	MGI:1919205	ENSMUSG00000031729	34049	3	4							0.394	-10.5067	1	542	0.727	0.7115	-4.74096	1	609	0.1369	0.280331	-7.62382		0.7086	-4.15139	1	108	0.1405	0.39	-9.88975	1	542	0.7401	0.276354	-7.02057		0.9985	0.0249103	1	151	0	0.07587	-26.7292	1	542
C57BL/6NJ-Mtx2&lt;em1(IMPC)J&gt;/Mmjax	-/+	Mtx2	metaxin 2	MGI:1859652	ENSMUSG00000027099	33919	3	4							0.9073	-1.62235	1	224	0.0136	0.3571	13.5175	1	392	0.85	0.323997	5.94759		0.8974	-1.68447	1	245	0.016	0.7654	3.64131	1	631	0.0891	0.68687	0.97842		0.5281	-9.53484	1	250	0.3991	0.9359	0.982512	1	101
C57BL/6NJ-Zbed6&lt;em1(IMPC)J&gt;/Mmjax	-/-	Zbed6	zinc finger, BED type containing 6	MGI:3828086	ENSMUSG00000094410	35023	4	4							0.4904	-9.73218	1	208	0.4774	0.05208	-26.5645	1	299	3.8034	0.02554	-18.1484		0.671	-5.3949	1	208	0.18	0.09245	-20.9609	1	296	2.8495	0.062034	-13.1779		0.1097	-24.1347	1	522	2.567	0.1673	-21.8532	1	304
C57BL/6NJ-Trim68&lt;em1(IMPC)J&gt;/Mmjax	-/-	Trim68	tripartite motif-containing 68	MGI:2142077	ENSMUSG00000073968	33599	2	3							0.8894	1.98706	1	576	0.019	0.8961	1.69482	1	239	0.0171	0.796991	1.84094		0.6844	5.4208	1	557	0.165	0.8781	1.73905	1	239	0.0236	0.600972	3.57993		0.777	-5.00009	1	557	0.08	0.6403	-7.0106	1	239
C57BL/6NJ-Polr2g&lt;em1(IMPC)J&gt;/Mmjax	-/+	Polr2g	polymerase (RNA) II (DNA directed) polypeptide G	MGI:1914960	ENSMUSG00000071662	34581	3	4							0.7013	-5.24274	1	272	0.1474	0.08739	-23.7429	1	287	2.9419	0.0612866	-14.4928		0.5486	-7.62507	1	272	0.36	0.09298	-21.3509	1	287	2.8408	0.0510088	-14.488		0.6536	-6.24096	1	148	0.2022	0.1763	-21.3446	1	232
C57BL/6NJ-Cchcr1&lt;em1(IMPC)J&gt;/Mmjax	-/-	Cchcr1	coiled-coil alpha-helical rod protein 1	MGI:2385321	ENSMUSG00000040312	34568	2	4							0.744	-4.7354	1	544	0.106	0.9059	1.41909	1	161	0.014	0.67399	-1.65816		0.7687	-3.92034	1	544	0.086	0.515	7.47977	1	245	0.4251	0.395881	1.77972		0.6439	-7.22919	1	429	0.21	0.8461	-3.23792	1	347
C57BL/6NJ-Kin&lt;em1(IMPC)J&gt;/Mmjax	-/+	Kin	Kin17 DNA and RNA binding protein	MGI:96676	ENSMUSG00000037262	34700	3	4							0.7096	4.99899	1	197	0.139	0.1886	19.0176	1	464	1.7338	0.133831	12.0083		0.9653	0.495204	1	189	0.001	0.4377	9.53378	1	608	0.6032	0.422512	5.01449		0.9104	1.849	1	521	0.012	0.2356	19.4596	1	521
C57BL/6NJ-Specc1l&lt;em1(IMPC)J&gt;/Mmjax	-/-	Specc1l	sperm antigen with calponin homology and coiled-coil domains 1-like	MGI:1921642	ENSMUSG00000033444	34214	3	3							0.835	-3.06766	1	507	0.043	0.624	-6.01364	1	92	0.2419	0.52104	-4.54065		0.8214	-3.16944	1	79	0.0513	0.4016	-10.6613	1	79	0.7113	0.329874	-6.91538		0.6227	7.4018	1	299	0.2426	0.9002	2.15204	1	453
C57BL/6NJ-E130114P18Rik&lt;em1(IMPC)J&gt;/Mmjax	-/-	E130114P18Rik	RIKEN cDNA E130114P18 gene	MGI:2442873	ENSMUSG00000048747	33051	4	4							0.6266	-5.54953	1	560	0.236	0.4221	-9.67634	1	600	0.6455	0.264488	-7.61293		0.6	-4.88679	1	352	0.275	0.4416	-8.45851	1	600	0.593	0.26496	-6.67265		0.7364	-4.70075	1	560	0.113	0.02379	-27.3748	1	297
C57BL/6NJ-Lurap1&lt;em1(IMPC)J&gt;/Mmjax	-/-	Lurap1	leucine rich adaptor protein 1	MGI:1915325	ENSMUSG00000028701	33366	3	3							0.7567	-4.47072	1	630	0.096	0.2772	13.2192	1	259	1.1859	0.209757	4.37424		0.1343	-18.1745	1	564	2.248	0.7981	-2.80106	1	259	0.0656	0.107185	-10.4878		0.2613	-16.9307	1	290	1.266	0.9776	0.378009	1	203
C57BL/6NJ-Urm1&lt;em1(IMPC)J&gt;/Mmjax	-/+	Urm1	ubiquitin related modifier 1	MGI:1915455	ENSMUSG00000069020	34804	4	3							0.1848	-17.5012	1	336	1.766	0.8075	-3.01463	1	293	0.0595	0.149226	-10.2579		0.1477	-18.4076	1	343	2.105	0.7202	-4.40644	1	437	0.1285	0.106374	-11.407		0.4954	-9.60286	1	275	0.4659	0.9548	0.873869	1	318
C57BL/6NJ-Cdh12&lt;em1(IMPC)J&gt;/Mmjax	-/-	Cdh12	cadherin 12	MGI:109503	ENSMUSG00000040452	33581	4	3							0.3008	-12.6028	1	565	1.072	0.8216	2.3681	1	204	0.051	0.247137	-5.11733		0.2602	-12.6329	1	565	1.27	0.5777	-5.64314	1	162	0.3112	0.150318	-9.13799		0.4721	-10.7475	1	565	0.517	0.9445	-0.854188	1	204
C57BL/6NJ-Iffo2&lt;em1(IMPC)J&gt;/Mmjax	-/-	Iffo2	intermediate filament family orphan 2	MGI:2140675	ENSMUSG00000041025	32951	2	3							0.9615	-0.726004	1	360	0.002	0.3602	12.7958	1	203	0.8408	0.346332	6.03489		0.4019	12.2077	1	419	0.704	0.278	15.209	1	242	1.1821	0.111728	13.7083		0.4885	13.46	1	519	0.48	0.1484	28.0474	1	519
C57BL/6NJ-Ces2c&lt;em1(IMPC)J&gt;/Mmjax	-/-	Ces2c	carboxylesterase 2C	MGI:2385905	ENSMUSG00000061825	34813	4	4							0.5448	-8.50828	1	94	0.3693	0.1789	-19.3011	1	116	1.8289	0.0974647	-13.9047		0.5745	-6.73448	1	88	0.3175	0.1199	-20.914	1	116	2.4546	0.0688826	-13.8242		0.7146	-6.31777	1	94	0.1346	0.08351	-32.4967	1	116
C57BL/6NJ-Spa17&lt;em1(IMPC)J&gt;/Mmjax	-/-	Spa17	sperm autoantigenic protein 17	MGI:1333778	ENSMUSG00000001948	33931	3	3							0.11	-27.855	1	197	2.5773	0.8931	2.35081	1	168	0.0181	0.098241	-12.7521		0.2511	-17.3882	1	197	1.325	0.9359	1.176	1	255	0.0065	0.235004	-8.10608		0.01488	-43.3699	1	261	6.0102	0.7758	-5.29806	1	255
C57BL/6NJ-Cox16&lt;em1(IMPC)J&gt;/Mmjax	-/+	Cox16	cytochrome c oxidase assembly protein 16	MGI:1913522	ENSMUSG00000091803	33273	4	3							0.358	-11.7174	1	609	0.846	0.03744	-26.5248	1	599	4.3496	0.0134035	-19.1211		0.4458	-8.88788	1	609	0.582	0.04155	-23.8384	1	599	4.1713	0.018523	-16.3631		0.7815	-4.14265	1	578	0.07	0.1582	-21.4433	1	599
C57BL/6NJ-Pold4&lt;em1(IMPC)J&gt;/Mmjax	-/-	Pold4	polymerase (DNA-directed), delta 4	MGI:1916995	ENSMUSG00000024854	33037	3	4							0.4274	-10.3435	1	361	0.631	0.777	-3.88585	1	479	0.0803	0.33209	-7.11466		0.2892	-13.0552	1	361	1.126	0.4568	-8.74375	1	294	0.5552	0.132107	-10.8995		0.9058	-1.8473	1	502	0.01	0.5734	-8.83474	1	279
C57BL/6NJ-Abca12&lt;em1(IMPC)J&gt;/Mmjax	-/+	Abca12	ATP-binding cassette, sub-family A member 12	MGI:2676312	ENSMUSG00000050296	33630	3	4							0.8883	1.85875	1	224	0.0198	0.9577	-0.696601	1	236	0.0028	0.850725	0.581075		0.7519	4.23917	1	219	0.1	0.9156	1.18445	1	163	0.0113	0.68844	2.71181		0.7679	-3.88295	1	128	0.0875	0.8318	-2.9317	1	146
C57BL/6NJ-Cdc5l&lt;em1(IMPC)J&gt;/Mmjax	-/+	Cdc5l	cell division cycle 5-like	MGI:1918952	ENSMUSG00000023932	33778	2	4							0.5261	9.00073	1	227	0.4031	0.6048	-7.12723	1	227	0.2686	0.318185	0.936751		0.3643	12.3366	1	227	0.826	0.9411	-0.907734	1	162	0.0055	0.342843	5.71443		0.1847	23.1261	1	520	1.764	0.9446	1.27369	1	405
C57BL/6NJ-Tbc1d32&lt;em1(IMPC)J&gt;/Mmjax	-/+	Tbc1d32	TBC1 domain family, member 32	MGI:2442827	ENSMUSG00000038122	34011	3	4							0.03748	-34.9722	1	163	4.4001	0.5361	-9.95617	1	169	0.3843	0.020093	-22.4642		0.07014	-25.6568	1	198	3.315	0.7021	-5.55175	1	169	0.1467	0.0492453	-15.6043		0.04745	-35.299	1	198	3.9788	0.3264	-19.1163	1	169
C57BL/6NJ-Kcna7&lt;em1(IMPC)J&gt;/Mmjax	-/-	Kcna7	potassium voltage-gated channel, shaker-related subfamily, member 7	MGI:96664	ENSMUSG00000038201	34799	4	2							0.6613	-7.79536	1	197	0.1926	0.63	-8.40179	1	151	0.233	0.416619	-8.09857		0.7389	-5.16307	1	197	0.111	0.4852	-10.5287	1	213	0.4889	0.358514	-7.8459		0.8739	-3.07903	1	197	0.0252	0.2439	-22.4669	1	213
C57BL/6NJ-Jakmip3&lt;em1(IMPC)J&gt;/Mmjax	-/-	Jakmip3	janus kinase and microtubule interacting protein 3	MGI:1921254	ENSMUSG00000056856	35296	4	4							0.7622	-4.01055	1	308	0.0918	0.7653	3.90953	1	284	0.0893	0.583312	-0.0505103		0.4547	-9.21333	1	353	0.5	0.8835	-1.74044	1	291	0.0215	0.401727	-5.47688		0.3828	-12.4412	1	261	0.7643	0.5653	8.83391	1	522
C57BL/6NJ-Zfp512b&lt;em1(IMPC)J&gt;/Mmjax	-/-	Zfp512b	zinc finger protein 512B	MGI:2685478	ENSMUSG00000000823	33746	4	4							0.901	-1.43048	1	166	0.0155	0.8163	2.4697	1	87	0.0543	0.735486	0.519611		0.6361	-5.90092	1	406	0.224	0.8576	1.80595	1	87	0.0324	0.545519	-2.04749		0.7085	5.76646	1	522	0.139	0.875	-1.85683	1	87
C57BL/6NJ-Tchh&lt;em1(IMPC)J&gt;/Mmjax	-/-	Tchh	trichohyalin	MGI:2177944	ENSMUSG00000052415	34997	3	3							0.9493	0.88525	1	212	0.0041	0.1523	-20.2469	1	220	2.0629	0.144578	-9.68084		0.6055	7.25991	1	212	0.267	0.2053	-17.2882	1	203	1.6144	0.124309	-5.01413		0.949	-1.1143	1	520	0.004	0.1777	-22.7549	1	220
C57BL/6NJ-Ssu72&lt;em1(IMPC)J&gt;/Mmjax	-/+	Ssu72	Ssu72 RNA polymerase II CTD phosphatase homolog (yeast)	MGI:1916241	ENSMUSG00000029038	33054	4	4							0.2084	-14.3871	1	560	1.586	0.01694	-27.5682	1	560	5.7372	0.0035303	-20.9777		0.4017	-8.87114	1	560	0.704	0.05789	-20.1707	1	560	3.6116	0.0232544	-14.5209		0.9419	1.01055	1	579	0.005	0.03088	-30.1025	1	560
C57BL/6NJ-Tbc1d21&lt;em1(IMPC)J&gt;/Mmjax	-/-	Tbc1d21	TBC1 domain family, member 21	MGI:1921536	ENSMUSG00000036244	33921	3	4							0.9465	-0.839152	1	423	0.004	0.6349	-6.3653	1	491	0.2258	0.600933	-3.60223		0.7904	-3.25267	1	387	0.07	0.3872	-10.578	1	480	0.7491	0.306043	-6.91533		0.4582	-11.6541	1	480	0.551	0.422	-10.589	1	200
C57BL/6NJ-Dpp8&lt;em1(IMPC)J&gt;/Mmjax	-/-	Dpp8	dipeptidylpeptidase 8	MGI:1921638	ENSMUSG00000032393	33476	4	3							0.1018	-20.5494	1	485	2.687	0.8381	-2.52243	1	535	0.0418	0.0853186	-11.5359		0.6814	-5.009	1	603	0.168	0.5109	6.34546	1	225	0.4337	0.348127	0.66823		0.006812	-39.5452	1	485	7.385	0.2158	-18.4206	1	485
C57BL/6NJ-Thap12&lt;em1(IMPC)J&gt;/Mmjax	-/+	Thap12	THAP domain containing 12	MGI:1920231	ENSMUSG00000030753	35747	3	3							0.09747	-29.0982	1	197	2.7727	0.3254	-16.9275	1	120	0.9753	0.0317167	-23.0129		0.1382	-22.678	1	197	2.215	0.15	-21.2347	1	243	2.0856	0.02073	-21.9564		0.6989	-7.88694	1	149	0.1502	0.04696	-37.3687	1	243
C57BL/6NJ-Ankrd44&lt;em1(IMPC)J&gt;/Mmjax	-/-	Ankrd44	ankyrin repeat domain 44	MGI:3045243	ENSMUSG00000052331	35266	4	3							0.5043	-8.89496	1	178	0.4476	0.6379	6.58513	1	281	0.222	0.321693	-1.15491		0.7762	-3.81654	1	178	0.08	0.7614	3.87849	1	281	0.0924	0.590999	0.0309768		0.8799	-2.26144	1	204	0.0229	0.6932	6.15803	1	178
C57BL/6NJ-Smarce1&lt;em1(IMPC)J&gt;/Mmjax	-/+	Smarce1	SWI/SNF related, matrix associated, actin dependent regulator of chromatin, subfamily e, member 1	MGI:1927347	ENSMUSG00000037935	34393	3	3							0.7133	-6.80656	1	133	0.1355	0.8764	-2.71495	1	168	0.0243	0.625136	-4.76075		0.5892	-8.36112	1	197	0.292	0.7913	-3.92111	1	243	0.0702	0.466234	-6.14112		0.4858	-12.1193	1	520	0.486	0.3163	-21.0173	1	123
C57BL/6NJ-Zbtb37&lt;em1(IMPC)J&gt;/Mmjax	-/-	Zbtb37	zinc finger and BTB domain containing 37	MGI:2444467	ENSMUSG00000043467	34013	3	2							0.1229	-22.772	1	523	2.387	0.9211	1.22094	1	110	0.0098	0.113203	-10.7755		0.06923	-24.1433	1	274	3.327	0.8903	1.57098	1	110	0.0191	0.0616355	-11.2862		0.05898	-29.2529	1	110	3.6411	0.415	14.2653	1	122
C57BL/6NJ-Dpf3&lt;em1(IMPC)J&gt;/Mmjax	-/-	Dpf3	double PHD fingers 3	MGI:1917377	ENSMUSG00000021221	34359	4	3							0.9549	0.658944	1	167	0.0032	0.2391	-15.1934	1	539	1.3887	0.228317	-7.26724		0.9821	0.25464	1	160	0.0005	0.1025	-17.3464	1	167	2.6959	0.100665	-8.54588		0.2002	19.1539	1	152	1.6555	0.5317	-9.81813	1	152
C57BL/6NJ-Tomm70a&lt;em1(IMPC)J&gt;/Mmjax	-/+	Tomm70a	translocase of outer mitochondrial membrane 70A	MGI:106295	ENSMUSG00000022752	33686	4	3							0.3915	-10.4474	1	559	0.735	0.7768	-3.27077	1	178	0.0806	0.304117	-6.85909		0.3519	-10.4934	1	559	0.868	0.817	2.59635	1	578	0.0536	0.287502	-3.9485		0.3854	-12.9436	1	559	0.754	0.4776	-10.5823	1	559
C57BL/6NJ-Rasgef1b&lt;em1(IMPC)J&gt;/Mmjax	-/-	Rasgef1b	RasGEF domain family, member 1B	MGI:2443755	ENSMUSG00000089809	32682	3	3							0.9355	-1.06007	1	577	0.006	0.9118	-1.34678	1	97	0.0123	0.852989	-1.20343		0.7638	3.68481	1	78	0.0909	0.899	-1.54224	1	573	0.0161	0.686656	1.07129		0.5941	-8.62368	1	558	0.284	0.1334	-24.1393	1	558
C57BL/6NJ-Rab31&lt;em1(IMPC)J&gt;/Mmjax	-/-	Rab31	RAB31, member RAS oncogene family	MGI:1914603	ENSMUSG00000056515	33593	3	2							0.3012	-14.9305	1	557	1.07	0.5132	8.80019	1	166	0.4295	0.154576	-3.06517		0.1941	-16.3748	1	416	1.691	0.4035	10.1985	1	318	0.6998	0.0783193	-3.08818		0.2226	-18.891	1	239	1.495	0.7738	4.79139	1	279
C57BL/6NJ-Dok6&lt;em1(IMPC)J&gt;/Mmjax	-/-	Dok6	docking protein 6	MGI:3639495	ENSMUSG00000073514	33589	3	3							0.503	-8.79623	1	564	0.449	0.5668	-7.6028	1	564	0.3285	0.2851	-8.19952		0.6051	-6.2747	1	564	0.267	0.7297	-4.22283	1	564	0.1195	0.441541	-5.24876		0.6139	-8.1202	1	564	0.254	0.4024	-13.4054	1	564
C57BL/6NJ-Dusp23&lt;em1(IMPC)J&gt;/Mmjax	-/-	Dusp23	dual specificity phosphatase 23	MGI:1915690	ENSMUSG00000026544	32523	4	4							0.5969	-6.08431	1	566	0.2	0.5444	-7.33923	1	600	0.3679	0.324952	-6.71177		0.8275	-2.28621	1	579	0.047	0.6139	-5.40168	1	566	0.2548	0.508002	-3.84394		0.8987	1.77739	1	560	0.016	0.7491	-4.35876	1	560
C57BL/6NJ-Wdr91&lt;em1(IMPC)J&gt;/Mmjax	-/+	Wdr91	WD repeat domain 91	MGI:2141558	ENSMUSG00000058486	35024	4	4							0.5048	-8.66341	1	148	0.4469	0.9985	-0.0236182	1	196	0	0.504043	-4.34351		0.7236	-4.5941	1	294	0.125	0.9797	-0.304553	1	214	0.0006	0.708911	-2.44932		0.7062	-5.26627	1	196	0.1426	0.8603	2.50882	1	196
C57BL/6NJ-Mecom&lt;em1(IMPC)J&gt;/Mmjax	-/+	Mecom	MDS1 and EVI1 complex locus	MGI:95457	ENSMUSG00000027684	34337	3	4							0.9489	-0.890437	1	502	0.004	0.9047	-1.3665	1	156	0.0144	0.85847	-1.12847		0.6953	-5.10865	1	507	0.153	0.7896	3.18321	1	304	0.0713	0.549009	-0.962718		0.2102	-19.8775	1	507	1.57	0.705	-5.34301	1	244
C57BL/6NJ-Tmc5&lt;em1(IMPC)J&gt;/Mmjax	-/-	Tmc5	transmembrane channel-like gene family 5	MGI:1921674	ENSMUSG00000030650	35339	2	4							0.1664	-22.7509	1	92	1.9455	0.8635	-2.73271	1	92	0.0297	0.143686	-12.7418		0.3476	-13.155	1	86	0.8921	0.9592	-0.810435	1	114	0.0026	0.333418	-6.9827		0.539	-13.0671	1	120	0.3796	0.6999	-8.01344	1	114
C57BL/6NJ-Pole3&lt;em1(IMPC)J&gt;/Mmjax	-/+	Pole3	polymerase (DNA directed), epsilon 3 (p17 subunit)	MGI:1933378	ENSMUSG00000028394	33151	3	4							0.2206	-14.889	1	565	1.503	0.224	-14.9171	1	565	1.4821	0.0494144	-14.903		0.2484	-12.9464	1	565	1.335	0.6804	-4.65664	1	565	0.1699	0.169011	-8.8015		0.6072	-7.67328	1	565	0.264	0.57	6.92905	1	167
C57BL/6NJ-Fam124b&lt;em1(IMPC)J&gt;/Mmjax	-/-	Fam124b	family with sequence similarity 124, member B	MGI:3026880	ENSMUSG00000043230	33053	3	4							0.4092	-10.0484	1	559	0.682	0.4127	-10.0831	1	559	0.6721	0.168877	-10.0658		0.2927	-11.901	1	559	1.1	0.5259	-7.19593	1	559	0.4028	0.153931	-9.54847		0.9704	-0.54563	1	578	0.001	0.7714	-4.3199	1	559
C57BL/6NJ-Usp35&lt;em1(IMPC)J&gt;/Mmjax	-/-	Usp35	ubiquitin specific peptidase 35	MGI:2685339	ENSMUSG00000035713	33104	4	4							0.9184	-1.1054	1	251	0.0105	0.2239	13.6393	1	434	1.4837	0.20563	6.26694		0.8008	-2.68042	1	292	0.063	0.2275	12.3552	1	434	1.4604	0.182182	4.8374		0.6531	-6.13726	1	158	0.2028	0.6163	6.74735	1	270
C57BL/6NJ-Hps5&lt;em1(IMPC)J&gt;/Mmjax	-/-	Hps5	HPS5, biogenesis of lysosomal organelles complex 2 subunit 2	MGI:2180307	ENSMUSG00000014418	33864	5	4							0.9259	-1.0369	1	498	0.008	0.8731	1.65031	1	229	0.0256	0.808403	0.306701		0.8068	-2.57243	1	487	0.059	0.9851	0.178161	1	182	0.0003	0.794779	-1.19713		0.8905	-1.66791	1	193	0.019	0.7583	4.09322	1	182
C57BL/6NJ-Tmem144&lt;em1(IMPC)J&gt;/Mmjax	-/-	Tmem144	transmembrane protein 144	MGI:1917902	ENSMUSG00000027956	34642	4	4							0.557	7.51299	1	233	0.3459	0.6616	-4.95384	1	233	0.1921	0.368511	1.27957		0.4578	8.2496	1	233	0.553	0.5313	-6.53023	1	239	0.3931	0.243229	0.859686		0.5758	8.07553	1	239	0.3139	0.5994	-7.32686	1	156
C57BL/6NJ-Ino80c&lt;em1(IMPC)J&gt;/Mmjax	-/+	Ino80c	INO80 complex subunit C	MGI:2443014	ENSMUSG00000047989	33961	3	4							0.3813	-12.3044	1	392	0.768	0.9296	1.13613	1	270	0.0078	0.354456	-5.58413		0.5194	-8.45034	1	387	0.415	0.7464	4.18611	1	475	0.1047	0.38768	-2.13212		0.8087	-3.63698	1	237	0.0587	0.9762	0.460924	1	281
C57BL/6NJ-Gm7694&lt;em1(IMPC)J&gt;/Mmjax	-/-	Gm7694	predicted gene 7694	MGI:3649135	ENSMUSG00000102752	35311	4	3							0.6339	-8.01112	1	158	0.2278	0.6244	-7.44177	1	244	0.2403	0.395807	-7.72645		0.8046	-3.58767	1	214	0.061	0.9957	-0.0705293	1	266	0	0.80114	-1.8291		0.5613	-9.78963	1	244	0.3385	0.9543	-0.967204	1	334
C57BL/6NJ-Cstf1&lt;em1(IMPC)J&gt;/Mmjax	-/+	Cstf1	cleavage stimulation factor, 3' pre-RNA, subunit 1	MGI:1914587	ENSMUSG00000027498	33272	4	3							0.3882	11.5382	1	325	0.746	0.6223	-6.49551	1	362	0.2431	0.241577	2.52134		0.4216	10.1318	1	325	0.647	0.533	-7.57856	1	362	0.3895	0.224713	1.27662		0.2501	18.9765	1	542	1.325	0.7867	-4.04965	1	292
C57BL/6NJ-Lilrb4b&lt;em1(IMPC)J&gt;/Mmjax	-/-	Lilrb4b	leukocyte immunoglobulin-like receptor, subfamily B, member 4B	MGI:102702	ENSMUSG00000112023	34786	3	3							0.5376	8.13316	1	201	0.3813	0.02112	29.4318	1	149	5.4312	0.0113541	18.7825		0.4535	10.4705	1	237	0.563	0.0993	21.9324	1	607	2.7251	0.0450326	16.2014		0.7383	5.07763	1	225	0.1119	0.09258	27.6998	1	149
C57BL/6NJ-Dok4&lt;em1(IMPC)J&gt;/Mmjax	-/-	Dok4	docking protein 4	MGI:2148865	ENSMUSG00000040631	33308	4	4							0.04536	-23.1056	1	566	4.022	0.1142	-19.1914	1	626	2.5025	0.00518011	-21.1485		0.3412	-10.107	1	566	0.907	0.4402	-8.5347	1	626	0.5966	0.150196	-9.32085		0.03752	-29.2986	1	566	4.34	0.05758	-26.1534	1	560
C57BL/6NJ-Mvd&lt;em1(IMPC)J&gt;/Mmjax	-/+	Mvd	mevalonate (diphospho) decarboxylase	MGI:2179327	ENSMUSG00000006517	32599	4	3							0.5951	-4.32601	1	115	0.2841	0.3304	-9.45158	1	128	0.9545	0.196621	-6.88879		0.8239	-2.50157	1	559	0.049	0.8461	-2.20686	1	559	0.0377	0.697102	-2.35422		0.3619	-9.48323	1	99	0.839	0.06269	-22.0847	1	128
C57BL/6NJ-Pcdh11x&lt;em1(IMPC)J&gt;/Mmjax	-/- , -/Y	Pcdh11x	protocadherin 11 X-linked	MGI:2442849	ENSMUSG00000034755	34296	3	2							0.2413	-17.4703	1	489	1.376	0.3167	-15.0097	1	489	1.0045	0.0764197	-16.24		0.2921	-14.65	1	489	1.112	0.3289	-13.3816	1	489	0.9552	0.0960717	-14.0158		0.4626	-13.3387	1	528	0.54	0.2129	-22.3569	1	528
C57BL/6NJ-Skor1&lt;em1(IMPC)J&gt;/Mmjax	-/+	Skor1	SKI family transcriptional corepressor 1	MGI:2443473	ENSMUSG00000022245	34816	4	3							0.3216	-16.3581	1	163	0.9883	0.2971	-16.5479	1	198	1.0931	0.0955474	-16.453		0.2539	-16.0817	1	198	1.309	0.3915	-11.7431	1	244	0.7369	0.0994019	-13.9124		0.001601	-51.1137	1	490	10.07	0.03566	-36.2921	1	392
C57BL/6NJ-Thsd4&lt;em1(IMPC)J&gt;/Mmjax	-/-	Thsd4	thrombospondin, type I, domain containing 4	MGI:2672033	ENSMUSG00000032289	32312	3	3							0.005487	-28.6231	1	105	8.0412	0.0602	-26.167	1	598	3.5452	0.000330317	-27.3951		0.02075	-20.3245	1	105	5.5133	0.1232	-19.591	1	598	2.3824	0.0025564	-19.9577		0.02972	-29.1783	1	117	4.8433	0.05832	-30.1063	1	558
C57BL/6NJ-Stmn3&lt;em1(IMPC)J&gt;/Mmjax	-/-	Stmn3	stathmin-like 3	MGI:1277137	ENSMUSG00000027581	33645	3	3							0.771	-2.95447	1	187	0.085	0.9723	-0.423325	1	245	0.0012	0.749643	-1.6889		0.6093	-4.98719	1	187	0.26	0.9833	0.22133	1	190	0.0004	0.599125	-2.38293		0.999	-0.0172682	1	266	0	0.5297	-10.2518	1	541
C57BL/6NJ-Arhgef10l&lt;em1(IMPC)J&gt;/Mmjax	-/-	Arhgef10l	Rho guanine nucleotide exchange factor 10-like	MGI:1920004	ENSMUSG00000040964	33580	4	3							0.7501	-4.0795	1	232	0.1017	0.2779	-13.1771	1	178	1.1844	0.208453	-8.62829		0.633	-6.38744	1	242	0.228	0.2378	-13.1907	1	178	1.4033	0.150527	-9.78907		0.5541	-7.68521	1	178	0.3514	0.4346	-11.0286	1	118
C57BL/6NJ-Ttc38&lt;em1Llp&gt;/LlpJ	-/-	Ttc38	tetratricopeptide repeat domain 38	MGI:2146198	ENSMUSG00000035944	32964	4	3							0.3132	-12.8161	1	619	1.018	0.2178	-15.8954	1	599	1.5218	0.068215	-14.3558		0.4981	-7.85832	1	619	0.459	0.7982	-2.98987	1	609	0.0654	0.397583	-5.4241		0.02535	-31.4842	1	351	5.043	0.08618	-25.1261	1	548
C57BL/6NJ-Cmtm7&lt;em1(IMPC)J&gt;/Mmjax	-/-	Cmtm7	CKLF-like MARVEL transmembrane domain containing 7	MGI:2447166	ENSMUSG00000032436	35292	4	3							0.8703	2.08908	1	232	0.0267	0.9691	0.466715	1	184	0.0015	0.843408	1.2779		0.9058	-1.44112	1	232	0.01	0.9954	0.0677401	1	157	0	0.901633	-0.686688		0.5873	-7.60028	1	148	0.2959	0.6207	7.1268	1	174
C57BL/6NJ-Tex36&lt;em1(IMPC)J&gt;/Mmjax	-/-	Tex36	testis expressed 36	MGI:1921058	ENSMUSG00000030976	33038	4	4							0.5944	-6.1245	1	566	0.283	0.8323	-2.01581	1	193	0.045	0.494719	-4.07016		0.9779	0.290954	1	560	0.0008	0.3952	7.1861	1	193	0.7262	0.386466	3.73853		0.9592	-0.694952	1	566	0.002	0.8221	-2.73346	1	262
C57BL/6NJ-Cep68&lt;em1(IMPC)J&gt;/Mmjax	-/-	Cep68	centrosomal protein 68	MGI:2667663	ENSMUSG00000044066	33489	3	2							0.5739	-9.2959	1	264	0.3169	0.8724	-2.60897	1	250	0.0258	0.50067	-5.95244		0.4093	-12.6628	1	264	0.68	0.7115	-5.45366	1	264	0.1371	0.291217	-9.05821		0.5743	-10.956	1	270	0.3163	0.6122	-9.96711	1	361
C57BL/6NJ-Fsbp&lt;em1(IMPC)J&gt;/Mmjax	-/-	Fsbp	fibrinogen silencer binding protein	MGI:5301008	ENSMUSG00000094595	34527	4	3							0.8492	-2.41898	1	352	0.036	0.218	-15.6343	1	268	1.5245	0.185126	-9.02665		0.5935	-6.35161	1	131	0.286	0.1117	-18.873	1	263	2.5473	0.066294	-12.6123		0.7266	-4.38084	1	139	0.1228	0.07206	-26.8854	1	282
C57BL/6NJ-Glipr2&lt;em1(IMPC)J&gt;/Mmjax	-/-	Glipr2	GLI pathogenesis-related 2	MGI:1917770	ENSMUSG00000028480	34373	4	3							0.9741	-0.41291	1	449	0.001	0.8718	-1.88552	1	214	0.0261	0.84922	-1.14922		0.9402	-0.914039	1	531	0.005	0.8502	-2.14774	1	118	0.0358	0.799358	-1.53089		0.7535	4.84222	1	444	0.098	0.9918	-0.15708	1	206
C57BL/6NJ-Gipc2&lt;em1(IMPC)J&gt;/Mmjax	-/-	Gipc2	GIPC PDZ domain containing family, member 2	MGI:1889209	ENSMUSG00000039131	33305	3	4							0.02783	-24.0704	1	309	4.8849	0.1974	-14.2931	1	294	1.669	0.00549364	-19.1817		0.01585	-24.6501	1	294	5.887	0.2789	-10.5475	1	305	1.1764	0.00442056	-17.5988		0.004845	-39.1066	1	299	8.056	0.03211	-28.2664	1	309
C57BL/6NJ-Ccdc51&lt;em1(IMPC)J&gt;/Mmjax	-/-	Ccdc51	coiled-coil domain containing 51	MGI:1913908	ENSMUSG00000025645	33274	4	3							0.1128	-19.3225	1	559	2.522	0.8681	2.02219	1	578	0.0276	0.0979217	-8.65017		0.3499	-10.5142	1	559	0.875	0.8606	1.97069	1	578	0.0308	0.301124	-4.27178		0.02153	-34.4015	1	559	5.313	0.3381	-14.2952	1	559
C57BL/6NJ-Aftph&lt;em1(IMPC)J&gt;/Mmjax	-/+	Aftph	aftiphilin	MGI:1923012	ENSMUSG00000049659	34087	4	4							0.7263	-5.04239	1	94	0.1232	0.8689	-2.44543	1	116	0.0274	0.631082	-3.74391		0.9289	1.08511	1	99	0.008	0.9086	1.59903	1	116	0.0132	0.843999	1.34207		0.06406	-31.0749	1	199	3.4676	0.9942	-0.136226	1	125
C57BL/6NJ-Tsen54&lt;em1(IMPC)J&gt;/Mmjax	-/+	Tsen54	tRNA splicing endonuclease subunit 54	MGI:1923515	ENSMUSG00000020781	34561	4	3							0.1616	-16.4603	1	224	1.9721	0.6409	-5.7421	1	177	0.2183	0.103569	-11.1012		0.133	-16.7032	1	224	2.273	0.8904	-1.55116	1	566	0.019	0.118423	-9.1272		0.00289	-42.277	1	224	9.0747	0.5418	-9.00775	1	566
C57BL/6NJ-Camsap1&lt;em1(IMPC)J&gt;/Mmjax	-/+	Camsap1	calmodulin regulated spectrin-associated protein 1	MGI:3036242	ENSMUSG00000026933	34353	4	2							0.8747	-2.56549	1	151	0.025	0.03975	32.8425	1	391	4.2568	0.0347693	15.1385		0.6363	-7.15482	1	302	0.224	0.2906	14.1308	1	583	1.1187	0.184909	3.488		0.6795	-7.17715	1	138	0.1715	0.08395	30.9018	1	520
C57BL/6NJ-Slc6a16&lt;em1(IMPC)J&gt;/Mmjax	-/-	Slc6a16	solute carrier family 6, member 16	MGI:2685930	ENSMUSG00000094152	33475	3	4							0.8524	-2.24489	1	578	0.034	0.6891	-4.94287	1	559	0.1603	0.587389	-3.59388		0.6596	4.06095	1	134	0.1949	0.8741	1.77908	1	578	0.0251	0.576556	2.92002		0.9129	1.41053	1	155	0.012	0.9986	-0.0220222	1	313
C57BL/6NJ-Taar8a&lt;em1(IMPC)J&gt;/Mmjax	-/-	Taar8a	trace amine-associated receptor 8A	MGI:2685076	ENSMUSG00000096442	34930	2	3							0.1161	-27.9694	1	91	2.5167	0.6669	-8.24032	1	113	0.1863	0.0774271	-18.1049		0.3137	-15.2717	1	85	1.0272	0.9771	0.4864	1	128	0.0008	0.306516	-7.39265		0.5193	-14.1273	1	91	0.4185	0.7989	6.27395	1	113
C57BL/6NJ-Exosc2&lt;em1(IMPC)J&gt;/Mmjax	-/+	Exosc2	exosome component 2	MGI:2385133	ENSMUSG00000039356	34010	4	3							0.9246	-1.13809	1	578	0	0.6901	-5.11374	1	609	0.1591	0.638066	-3.12592		0.9639	-0.403787	1	207	0.002	0.4222	-7.86531	1	150	0.6476	0.406959	-4.13455		0.3184	-11.4197	1	208	1.0003	0.06158	-26.695	1	386
C57BL/6NJ-Stac&lt;em1(IMPC)J&gt;/Mmjax	-/-	Stac	src homology three (SH3) and cysteine rich domain	MGI:1201400	ENSMUSG00000032502	33433	4	4							0.7016	4.37218	1	566	0.146	0.9966	-0.0423365	1	158	0	0.699215	2.16492		0.6108	5.37513	1	566	0.259	0.4412	6.76878	1	181	0.5957	0.269485	6.07196		0.9582	0.666719	1	201	0.0028	0.271	13.0412	1	143
C57BL/6NJ-Tmem33&lt;em1(IMPC)J&gt;/Mmjax	-/-	Tmem33	transmembrane protein 33	MGI:1915128	ENSMUSG00000037720	33826	4	4							0.6393	-5.89856	1	632	0.219	0.9668	0.431663	1	461	0.0017	0.618075	-2.73345		0.4804	-8.06944	1	632	0.498	0.9706	0.392038	1	560	0.0014	0.466276	-3.8387		0.1781	-18.6317	1	294	1.822	0.8022	-3.41661	1	91
C57BL/6NJ-Abhd4&lt;em1(IMPC)J&gt;/Mmjax	-/-	Abhd4	abhydrolase domain containing 4	MGI:1915938	ENSMUSG00000040997	33157	4	4							0.2234	13.8583	1	566	1.485	0.7251	3.55704	1	253	0.1239	0.161987	8.70767		0.3569	9.67294	1	566	0.8	0.8121	-2.11317	1	257	0.0566	0.289838	3.77988		0.5961	7.07178	1	183	0.2819	0.1847	16.0486	1	302
C57BL/6NJ-Avpr1a&lt;em1(IMPC)J&gt;/Mmjax	-/-	Avpr1a	arginine vasopressin receptor 1A	MGI:1859216	ENSMUSG00000020123	32811	2	3							0.1337	-21.781	1	563	2.254	0.5508	-8.96866	1	597	0.3562	0.073642	-15.3748		0.1213	-20.7538	1	563	2.407	0.759	-4.20294	1	607	0.0942	0.0920667	-12.4784		0.2433	-20.7282	1	563	1.364	0.7345	4.86953	1	85
C57BL/6NJ-Zmym2&lt;em1(IMPC)J&gt;/Mmjax	-/+	Zmym2	zinc finger, MYM-type 2	MGI:1923257	ENSMUSG00000021945	34017	4	3							0.04275	-33.2158	1	150	4.1759	0.7313	-5.44701	1	121	0.1185	0.0312631	-19.3314		0.03752	-29.9398	1	214	4.381	0.6293	-6.60977	1	244	0.2336	0.0236113	-18.2748		0.009924	-41.6021	1	490	6.7	0.01952	-40.8564	1	244
C57BL/6NJ-Plb1&lt;em1(IMPC)J&gt;/Mmjax	-/-	Plb1	phospholipase B1	MGI:1922406	ENSMUSG00000029134	33651	4	4							0.1236	17.6229	1	566	2.378	0.3041	10.4017	1	158	1.0631	0.0375868	14.0123		0.161	14.834	1	566	1.97	0.2185	10.8154	1	181	1.5245	0.0351785	12.8247		0.05561	26.8131	1	566	3.678	0.3887	10.1937	1	143
C57BL/6NJ-Snx6&lt;em1(IMPC)J&gt;/Mmjax	-/-	Snx6	sorting nexin 6	MGI:1919433	ENSMUSG00000005656	33008	3	3							0.8538	2.16041	1	178	0.0341	0.4731	8.50508	1	114	0.5182	0.403933	5.33274		0.3393	11.5156	1	140	0.919	0.04101	22.4486	1	264	4.217	0.0139147	16.9821		0.7681	-4.61448	1	140	0.0873	0.7546	-4.69055	1	366
C57BL/6NJ-Dipk1c&lt;em1(IMPC)J&gt;/Mmjax	-/-	Dipk1c	divergent protein kinase domain 1C	MGI:3041188	ENSMUSG00000047992	33435	4	4							0.5388	-7.01268	1	560	0.378	0.1832	11.5598	1	99	1.7968	0.0987082	2.27355		0.9376	-0.817459	1	579	0.006	0.001866	23.793	1	116	10.137	0.00174956	11.4878		0.8285	-2.99106	1	579	0.04	0.2374	11.9033	1	99
C57BL/6NJ-Mrgbp&lt;em1(IMPC)J&gt;/Mmjax	-/+	Mrgbp	MRG/MORF4L binding protein	MGI:1920497	ENSMUSG00000027569	32938	4	4							0.4153	-9.30476	1	560	0.664	0.5959	-6.11062	1	560	0.2816	0.247477	-7.70769		1	-2.06219e-05	1	566	0	0.879	1.61641	1	560	0.0232	0.879	0.808194		0.6278	-6.78486	1	560	0.235	0.8128	-3.29494	1	560
C57BL/6NJ-Gm5547&lt;em1(IMPC)J&gt;/Mmjax	-/-	Gm5547	predicted gene 5547	MGI:3648206	ENSMUSG00000104835	32786	3	4							0.1399	-19.0616	1	599	2.184	0.09462	-21.5658	1	599	2.8028	0.0132373	-20.3137		0.05664	-14.5643	1	140	3.694	0.2192	-14.4613	1	599	1.5131	0.0124155	-14.5128		0.5069	-10.267	1	599	0.441	0.08355	-25.5234	1	559
C57BL/6NJ-Bend6&lt;em1(IMPC)J&gt;/Mmjax	-/-	Bend6	BEN domain containing 6	MGI:2444572	ENSMUSG00000042182	33213	4	4							0.284	-12.1636	1	566	1.15	0.2469	-13.8029	1	600	1.3431	0.0701196	-12.9833		0.595	-4.95269	1	352	0.283	0.6559	-3.98314	1	93	0.1998	0.390261	-4.46791		0.2605	-15.6501	1	566	1.268	0.0934	-23.2693	1	566
C57BL/6NJ-Znfx1&lt;em1(IMPC)J&gt;/Mmjax	-/-	Znfx1	zinc finger, NFX1-type containing 1	MGI:2138982	ENSMUSG00000039501	33774	4	3							0.004698	34.6944	1	559	8.056	0.2326	13.1389	1	316	1.4305	0.00109275	23.9166		0.01736	26.9564	1	559	5.693	0.6874	3.93241	1	334	0.1622	0.0119333	15.4444		0.005482	41.842	1	559	7.773	0.2936	14.0115	1	280
C57BL/6NJ-Pcnx4&lt;em1(IMPC)J&gt;/Mmjax	-/-	Pcnx4	pecanex homolog 4	MGI:1914958	ENSMUSG00000034501	33779	3	3							0.04438	27.0088	1	274	4.0796	0.03186	26.4494	1	128	4.7084	0.00141395	26.7291		0.08964	21.6767	1	274	2.901	0.01904	27.6627	1	245	5.5712	0.00170675	24.6697		0.1697	22.1673	1	338	1.894	0.836	3.24915	1	264
C57BL/6NJ-Papola&lt;em1(IMPC)J&gt;/Mmjax	-/+	Papola	poly (A) polymerase alpha	MGI:109301	ENSMUSG00000021111	33899	3	4							0.361	-12.8806	1	266	0.8372	0.4614	10.6335	1	240	0.5442	0.166565	-1.12353		0.4599	-9.44362	1	266	0.547	0.2789	14.2783	1	240	1.1777	0.128266	2.41736		0.1176	-23.6462	1	189	2.4719	0.1459	25.3122	1	240
C57BL/6NJ-Spty2d1&lt;em1(IMPC)J&gt;/Mmjax	-/+	Spty2d1	SPT2 chromatin protein domain containing 1	MGI:2142062	ENSMUSG00000049516	33603	4	3							0.736	-5.46083	1	220	0.114	0.03245	-31.2771	1	298	4.6174	0.0238832	-18.369		0.9438	0.994055	1	303	0	0.0519	-25.8659	1	295	3.8098	0.0489832	-12.4359		0.7464	5.30584	1	266	0.1048	0.02166	-39.2263	1	406
C57BL/6NJ-Apobr&lt;em1(IMPC)J&gt;/Mmjax	-/-	Apobr	apolipoprotein B receptor	MGI:2176230	ENSMUSG00000042759	32641	3	3							0.2876	-10.4662	1	127	1.1401	0.1315	-15.5187	1	127	2.3044	0.0378194	-12.9924		0.238	-9.76469	1	127	1.4054	0.4909	-8.76214	1	598	0.4752	0.116834	-9.26341		0.1589	-19.205	1	127	2.0081	0.258	-14.3423	1	127
C57BL/6NJ-Frmd3&lt;em1(IMPC)J&gt;/Mmjax	-/-	Frmd3	FERM domain containing 3	MGI:2442466	ENSMUSG00000049122	33946	4	4							0.8967	1.37674	1	204	0.0169	0.3488	-11.4281	1	604	0.8792	0.312769	-5.02566		0.9876	-0.156572	1	204	0.0002	0.3676	-9.97656	1	604	0.8129	0.363042	-5.06657		0.8724	-2.00737	1	210	0.0259	0.4174	-11.6323	1	604
C57BL/6NJ-Bag2&lt;em1(IMPC)J&gt;/Mmjax	-/-	Bag2	BCL2-associated athanogene 2	MGI:1891254	ENSMUSG00000042215	33596	3	4							0.04312	-24.9899	1	565	4.1	0.586	-6.73773	1	565	0.297	0.0252683	-15.8638		0.07297	-20.4346	1	565	3.22	0.2464	-13.2378	1	565	1.3467	0.0179798	-16.8362		0.01401	-36.9288	1	565	6.074	0.2076	-18.7892	1	565
C57BL/6NJ-Thoc3&lt;em1(IMPC)J&gt;/Mmjax	-/+	Thoc3	THO complex 3	MGI:1920916	ENSMUSG00000025872	34865	4	7							0.2553	-13.905	1	294	1.2993	0.4888	-8.07564	1	294	0.4804	0.124791	-10.9903		0.2213	-13.667	1	294	1.502	0.4213	-8.53914	1	294	0.6484	0.0932337	-11.1031		0.6407	-6.02327	1	307	0.2183	0.9125	-1.47325	1	199
C57BL/6NJ-Ociad1&lt;em1(IMPC)J&gt;/Mmjax	-/-	Ociad1	OCIA domain containing 1	MGI:1915345	ENSMUSG00000029152	35201	4	2							0.7441	-5.61742	1	151	0.107	0.7587	-5.08174	1	243	0.0946	0.564549	-5.34958		0.6241	-7.72399	1	180	0.24	0.8159	-3.47739	1	243	0.0543	0.509203	-5.60069		0.2524	-20.8545	1	243	1.3164	0.9949	-0.123081	1	197
C57BL/6NJ-Poglut3&lt;em1(IMPC)J&gt;/Mmjax	-/-	Poglut3	protein O-glucosyltransferase 3	MGI:1923765	ENSMUSG00000034487	33300	3	2							0.8801	1.52266	1	141	0.0228	0.7053	4.76816	1	111	0.1438	0.620735	3.14541		0.9105	-0.979939	1	169	0.0127	0.8549	2.08572	1	195	0.0335	0.778386	0.552893		0.8088	3.11767	1	169	0.0587	0.8467	2.51447	1	141
C57BL/6NJ-Isy1&lt;em1(IMPC)J&gt;/Mmjax	-/+	Isy1	ISY1 splicing factor homolog	MGI:1923310	ENSMUSG00000030056	34755	4	3							0.02805	31.8632	1	267	4.8778	0.1598	18.209	1	179	1.9931	0.00448239	25.0361		0.2792	13.1716	1	179	1.178	0.4191	9.61899	1	179	0.6558	0.117013	11.3953		0.4532	12.3844	1	542	0.563	0.5696	9.31877	1	526
C57BL/6NJ-Npcd&lt;em1(IMPC)J&gt;/Mmjax	-/-	Npcd	neuronal pentraxin chromo domain	MGI:3845555	ENSMUSG00000089837	34333	4	2							0.898	-1.50055	1	122	0.0165	0.6385	-6.37778	1	490	0.221	0.573373	-3.93916		0.9592	-0.623267	1	529	0.002	0.6252	-6.26816	1	563	0.2389	0.599692	-3.44571		0.7921	4.15476	1	102	0.0698	0.38	-14.3149	1	529
C57BL/6NJ-Piezo2&lt;em2(IMPC)J&gt;/Mmjax	-/+	Piezo2	piezo-type mechanosensitive ion channel component 2	MGI:1918781	ENSMUSG00000041482	33628	4	3							0.8594	-2.13108	1	578	0.031	0.9634	0.468406	1	260	0.0021	0.827946	-0.831337		0.9985	-0.0205533	1	578	0	0.992	0.0896594	1	125	0.0001	0.990512	0.0345531		0.7084	-4.59401	1	134	0.1405	0.6919	4.25873	1	120
C57BL/6NJ-Wfdc17&lt;em1(IMPC)J&gt;/Mmjax	-/-	Wfdc17	WAP four-disulfide core domain 17	MGI:3649773	ENSMUSG00000069792	33780	4	4							0.9861	0.197906	1	571	0.0003	0.5093	6.76707	1	277	0.4367	0.502221	3.48249		0.7284	3.67251	1	560	0.12	0.9353	0.716537	1	175	0.0066	0.681273	2.19452		0.3972	11.7133	1	147	0.7209	0.8158	2.65213	1	166
C57BL/6NJ-Pxmp4&lt;em1(IMPC)J&gt;/Mmjax	-/-	Pxmp4	peroxisomal membrane protein 4	MGI:1891701	ENSMUSG00000000876	34698	2	4							0.5067	8.89503	1	135	0.4433	0.2841	12.2923	1	194	1.1536	0.143953	10.5937		0.518	8.00604	1	160	0.419	0.1497	15.9564	1	194	2.092	0.0775446	11.9812		0.2429	-17.6435	1	135	1.376	0.6033	-7.99487	1	243
C57BL/6NJ-Acat1&lt;em1(IMPC)J&gt;/Mmjax	-/-	Acat1	acetyl-Coenzyme A acetyltransferase 1	MGI:87870	ENSMUSG00000032047	34328	3	3							0.5789	-8.03597	1	421	0.308	0.7124	-5.13986	1	336	0.1361	0.412408	-6.58791		0.7978	-3.43621	1	421	0.065	0.9381	-0.880606	1	188	0.006	0.748416	-2.15841		0.28	-18.2516	1	506	1.169	0.4933	-11.6098	1	336
C57BL/6NJ-Vps36&lt;em1(IMPC)J&gt;/Mmjax	-/+	Vps36	vacuolar protein sorting 36	MGI:1917410	ENSMUSG00000031479	34722	3	4							0.5548	-8.96028	1	257	0.3496	0.1851	19.5712	1	392	1.7623	0.102693	5.30546		0.347	-12.7807	1	269	0.887	0.5668	7.09792	1	588	0.3285	0.19668	-2.84139		0.9252	1.41864	1	178	0.0088	0.0684	31.6013	1	392
C57BL/6NJ-Clcf1&lt;em1(IMPC)J&gt;/Mmjax	-/+	Clcf1	cardiotrophin-like cytokine factor 1	MGI:1930088	ENSMUSG00000040663	33693	4	4							0.1586	16.9208	1	414	1.994	0.153	14.0189	1	173	2.0604	0.0242658	15.4698		0.1178	17.4549	1	308	2.459	0.04796	18.0831	1	173	3.9677	0.00564969	17.769		0.6019	6.08129	1	164	0.2732	0.09419	21.7995	1	149
C57BL/6NJ-Atp8a2&lt;em1(IMPC)J&gt;/Mmjax	-/+	Atp8a2	ATPase, aminophospholipid transporter-like, class I, type 8A, member 2	MGI:1354710	ENSMUSG00000021983	33162	4	5							0.5203	6.24924	1	232	0.4146	0.9224	-0.801868	1	147	0.0095	0.479925	2.72369		0.9972	-0.028646	1	195	0	0.7879	-2.01896	1	143	0.0727	0.785694	-1.02381		0.6546	-4.93178	1	100	0.2013	0.7432	3.51756	1	111
C57BL/6NJ-Tpx2&lt;em1(IMPC)J&gt;/Mmjax	-/+	Tpx2	TPX2, microtubule-associated	MGI:1919369	ENSMUSG00000027469	34440	3	4							0.6217	-6.916	1	266	0.244	0.7081	-5.04804	1	266	0.1405	0.440226	-5.98202		0.5077	-8.63177	1	266	0.4	0.3362	-12.0601	1	266	0.9283	0.170689	-10.3459		0.3394	-15.2952	1	237	0.9165	0.3414	-15.17	1	266
C57BL/6NJ-Zfp513&lt;em1(IMPC)J&gt;/Mmjax	-/-	Zfp513	zinc finger protein 513	MGI:2141255	ENSMUSG00000043059	35154	4	4							0.8324	-3.47933	1	98	0.045	0.5295	-8.9908	1	142	0.3973	0.440756	-6.23507		0.9429	0.746747	1	165	0.0051	0.7204	-4.87313	1	121	0.1287	0.679265	-2.06319		0.9391	1.16141	1	98	0.0059	0.4338	-12.6561	1	142
C57BL/6NJ-Iws1&lt;em1(IMPC)J&gt;/Mmjax	-/+	Iws1	IWS1, SUPT6 interacting protein	MGI:1920723	ENSMUSG00000024384	33298	3	2							0.664	5.76626	1	395	0.18	0.9431	0.902446	1	254	0.0051	0.626218	3.33435		0.3666	9.17272	1	118	0.8214	0.6853	-4.90421	1	389	0.1644	0.251231	2.13425		0.9475	-1.05301	1	135	0.0043	0.9247	-1.533	1	395
C57BL/6NJ-Dnajb14&lt;em1(IMPC)J&gt;/Mmjax	-/+	Dnajb14	DnaJ heat shock protein family (Hsp40) member B14	MGI:1917854	ENSMUSG00000074212	33866	3	2							0.6477	-7.43963	1	566	0.209	0.2669	-17.4261	1	417	1.2357	0.172871	-12.4329		0.4677	-9.96533	1	324	0.528	0.2389	-16.9572	1	417	1.3908	0.111734	-13.4613		0.2125	-21.8034	1	87	1.5773	0.4217	-14.8079	1	113
C57BL/6NJ-Lin52&lt;em1(IMPC)J&gt;/Mmjax	-/+	Lin52	lin-52 DREAM MuvB core complex component	MGI:3045391	ENSMUSG00000085793	33815	2	4							0.319	14.1824	1	187	0.9985	0.1198	24.8886	1	391	2.4301	0.0382162	19.5355		0.4764	9.55993	1	187	0.509	0.1902	18.9179	1	391	1.7224	0.0906113	14.2389		0.6942	6.88386	1	520	0.154	0.1707	24.401	1	520
C57BL/6NJ-Armc6&lt;em1(IMPC)J&gt;/Mmjax	-/-	Armc6	armadillo repeat containing 6	MGI:1924063	ENSMUSG00000002343	34340	3	4							0.7321	-4.53071	1	596	0.117	0.9324	-0.98911	1	141	0.0072	0.68261	-2.75991		0.4442	-8.47692	1	276	0.587	0.9737	0.349126	1	141	0.0011	0.432518	-4.0639		0.2769	-16.1984	1	193	1.1888	0.5157	-10.024	1	193
C57BL/6NJ-H2-Eb2&lt;em1(IMPC)J&gt;/Mmjax	-/-	H2	histocompatibility-2, MHC	MGI:95894		34339	3	2							0.3597	12.8834	1	178	0.8432	0.8897	2.01849	1	151	0.0193	0.320025	7.45093		0.225	16.1718	1	178	1.482	0.9053	-1.51354	1	98	0.0142	0.203692	7.32914		0.106	28.6607	1	409	2.625	0.6376	9.01602	1	155
C57BL/6NJ-Klhdc10&lt;em1(IMPC)J&gt;/Mmjax	-/-	Klhdc10	kelch domain containing 10	MGI:1924038	ENSMUSG00000029775	34210	3	3							0.7788	5.15782	1	149	0.0792	0.846	-3.42075	1	87	0.038	0.658865	0.868535		0.7742	4.34664	1	197	0.082	0.4652	-10.6802	1	243	0.5351	0.360158	-3.1668		0.1823	-25.5777	1	197	1.7915	0.9715	0.644573	1	265
C57BL/6NJ-Rnpep&lt;em1(IMPC)J&gt;/Mmjax	-/-	Rnpep	arginyl aminopeptidase (aminopeptidase B)	MGI:2384902	ENSMUSG00000041926	35268	4	4							0.9852	0.242714	1	154	0.0003	0.872	-2.08818	1	226	0.026	0.859094	-0.922734		0.8634	1.95814	1	192	0.029	0.9631	-0.565485	1	214	0.0021	0.831541	0.696329		0.8028	3.51697	1	240	0.0625	0.8857	2.10499	1	240
C57BL/6NJ-Mettl11b&lt;em1(IMPC)J&gt;/Mmjax	-/-	Mettl11b	N-terminal Xaa-Pro-Lys N-methyltransferase 2	MGI:2685053	ENSMUSG00000040113	33481	4	2							0.562	7.67209	1	558	0.336	0.9994	0.00821865	1	162	0	0.561663	3.84015		0.9156	1.27673	1	577	0.011	0.904	1.45754	1	577	0.0146	0.827702	1.36714		0.8664	2.63057	1	172	0.0284	0.9518	0.788666	1	271
C57BL/6NJ-Haus4&lt;em1(IMPC)J&gt;/Mmjax	-/+	Haus4	HAUS augmin-like complex, subunit 4	MGI:1261794	ENSMUSG00000022177	32992	4	3							0.4095	9.26429	1	153	0.684	0.7346	-3.62049	1	162	0.1153	0.300819	2.8219		0.241	11.501	1	172	1.384	0.7881	2.69639	1	259	0.0724	0.189932	7.09871		0.5687	7.07419	1	101	0.327	0.6885	-5.27438	1	271
C57BL/6NJ-Qrsl1&lt;em1(IMPC)J&gt;/Mmjax	-/+	Qrsl1	glutaminyl-tRNA synthase (glutamine-hydrolyzing)-like 1	MGI:1923813	ENSMUSG00000019863	33814	4	3							0.8629	1.81994	1	200	0.0299	0.2965	11.3469	1	186	1.0959	0.25585	6.5834		0.7887	-2.6713	1	200	0.07	0.85	1.6914	1	121	0.0359	0.670395	-0.489952		0.9247	1.36452	1	192	0.009	0.7889	3.31418	1	200
C57BL/6NJ-Cog8&lt;em1(IMPC)J&gt;/Mmjax	-/+	Cog8	component of oligomeric golgi complex 8	MGI:2142885	ENSMUSG00000031916	34326	4	3							0.08701	-28.0255	1	150	2.9675	0.4488	-12.016	1	121	0.5774	0.0390501	-20.0208		0.1242	-22.4185	1	181	2.386	0.7687	-4.3765	1	121	0.0869	0.0954725	-13.3975		0.005359	-44.9912	1	521	7.819	0.6651	-8.5962	1	124
C57BL/6NJ-Zfhx4&lt;em1(IMPC)J&gt;/Mmjax	-/+	Zfhx4	zinc finger homeodomain 4	MGI:2137668	ENSMUSG00000025255	35071	4	4							0.6103	6.83948	1	527	0.2	0.1894	18.0969	1	393	1.7285	0.115591	12.4682		0.3733	10.9876	1	508	0.793	0.2023	14.7917	1	585	1.6294	0.0755186	12.8896		0.8905	-2.08857	1	522	0.01	0.2193	19.0022	1	527
C57BL/6NJ-Gm5447&lt;em1(IMPC)J&gt;/Mmjax	-/-	Gm5447	predicted gene 5447	MGI:3644017	ENSMUSG00000056257	34300	3	3							1	-4.23884e-05	1	527		0.9949	-0.0765096	1	122	0	0.9949	-0.038276		0.4793	-8.90831	1	506	0.501	0.5561	-7.08969	1	90	0.349	0.266539	-7.999		0.3582	13.7064	1	98	0.8523	0.6284	7.73084	1	506
C57BL/6NJ-Zbtb12&lt;em1(IMPC)J&gt;/Mmjax	-/-	Zbtb12	zinc finger and BTB domain containing 12	MGI:88133	ENSMUSG00000049823	34299	4	3							0.4835	-9.17966	1	308	0.492	0.0694	-24.4092	1	326	3.319	0.0335549	-16.7944		0.4227	-10.2806	1	318	0.644	0.05612	-23.6786	1	326	3.6746	0.0237219	-16.9796		0.2634	-17.0952	1	308	1.255	0.01628	-36.905	1	290
C57BL/6NJ-Zdhhc19&lt;em1(IMPC)J&gt;/Mmjax	-/-	Zdhhc19	zinc finger, DHHC domain containing 19	MGI:2682948	ENSMUSG00000052363	33690	3	3							0.2563	-18.8226	1	302	1.293	0.3943	-13.4448	1	294	0.7279	0.101059	-16.1337		0.1883	-19.8955	1	302	1.738	0.3198	-14.2576	1	294	0.9931	0.0602183	-17.0765		0.6977	-6.92106	1	321	0.151	0.2536	-20.7538	1	302
C57BL/6NJ-Ces5a&lt;em1(IMPC)J&gt;/Mmjax	-/-	Ces5a	carboxylesterase 5A	MGI:1915185	ENSMUSG00000058019	33311	4	4							0.7549	3.57911	1	560	0.097	0.8039	-2.54966	1	332	0.0618	0.606864	0.514725		0.6766	-4.40354	1	560	0.174	0.6079	-5.62214	1	610	0.2635	0.411305	-5.01284		0.9169	-1.40032	1	204	0.0109	0.985	-0.259773	1	579
C57BL/6NJ-Trmt2b&lt;em1(IMPC)J&gt;/Mmjax	-/- , -/Y	Trmt2b	TRM2 tRNA methyltransferase 2B	MGI:2442530	ENSMUSG00000067369	33498	3	3							0.7051	-5.00388	1	558	0.143	0.4982	8.22975	1	267	0.4601	0.351281	1.61293		0.252	-12.7322	1	267	1.318	0.9873	-0.172592	1	160	0.0003	0.2488	-6.45242		0.9702	-0.432266	1	151	0.0014	0.308	15.1804	1	261
C57BL/6NJ-Kbtbd13&lt;em1(IMPC)J&gt;/Mmjax	-/-	Kbtbd13	kelch repeat and BTB (POZ) domain containing 13	MGI:1921742	ENSMUSG00000054978	34641
C57BL/6NJ-Sh3rf3&lt;em1(IMPC)J&gt;/Mmjax	-/-	Sh3rf3	SH3 domain containing ring finger 3	MGI:2444637	ENSMUSG00000037990	32954	4	4							0.2641	12.7977	1	560	1.249	0.6134	5.25006	1	297	0.2557	0.161999	9.0239		0.7519	3.33982	1	560	0	0.824	2.12857	1	392	0.0495	0.619566	2.7342		0.7952	3.66496	1	84	0.0678	0.2981	11.5583	1	95
C57BL/6NJ-Atp6v1f&lt;em1(IMPC)J&gt;/Mmjax	-/+	Atp6v1f	ATPase, H+ transporting, lysosomal V1 subunit F	MGI:1913394	ENSMUSG00000004285	34375	3	3							0.8331	-3.33484	1	202	0.0445	0.7315	-5.67462	1	232	0.118	0.609413	-4.50473		0.8408	-2.93458	1	139	0.04	0.6318	-7.13151	1	232	0.2303	0.531217	-5.03304		0.4493	13.5128	1	520	0.573	0.2099	-24.427	1	103
C57BL/6NJ-Rbbp8nl&lt;em1(IMPC)J&gt;/Mmjax	-/-	Rbbp8nl	RBBP8 N-terminal like	MGI:3606212	ENSMUSG00000038980	33080	2	4							0.2441	-15.4268	1	558	1.359	0.7444	3.83507	1	284	0.1065	0.181708	-5.79586		0.105	-19.8166	1	558	2.636	0.8194	2.24024	1	313	0.0522	0.086037	-8.7882		0.4486	-12.2858	1	558	0.57	0.954	0.74308	1	313
C57BL/6NJ-Gbp7&lt;em1(IMPC)J&gt;/Mmjax	-/-	Gbp7	guanylate binding protein 7	MGI:2444421	ENSMUSG00000040253	33474	4	4							0.9486	-0.723801	1	571	0.004	0.9322	-0.849275	1	257	0.0073	0.884285	-0.786538		0.4655	7.65754	1	566	0.533	0.7078	-3.3261	1	223	0.1408	0.329481	2.16572		0.992	-0.127125	1	223	0.0001	0.7772	-3.40851	1	302
C57BL/6NJ-Ppp1r12b&lt;em1(IMPC)J&gt;/Mmjax	-/-	Ppp1r12b	protein phosphatase 1, regulatory subunit 12B	MGI:1916417	ENSMUSG00000073557	32991	4	3							0.2233	14.3518	1	193	1.4923	0.8562	2.21418	1	193	0.0329	0.191189	8.28299		0.07126	20.1682	1	349	3.273	0.778	3.08295	1	402	0.0796	0.0554403	11.6256		0.58	7.86204	1	326	0.306	0.5506	-8.95252	1	282
C57BL/6NJ-Msantd2&lt;em1(IMPC)J&gt;/Mmjax	-/-	Msantd2	Myb/SANT-like DNA-binding domain containing 2	MGI:2384579	ENSMUSG00000042138	34018	2	3							0.9902	-0.194566	1	147	0.0002	0.1027	-26.5297	1	255	2.6819	0.101694	-13.3622		0.9799	0.379278	1	147	0.0006	0.2014	-18.9061	1	255	1.6407	0.197352	-9.2634		0.2538	-20.9907	1	147	1.3126	0.02392	-45.0784	1	338
C57BL/6NJ-Serinc5&lt;em1(IMPC)J&gt;/Mmjax	-/-	Serinc5	serine incorporator 5	MGI:2444223	ENSMUSG00000021703	33447	4	7							0.2796	-10.4759	1	569	1.171	0.05512	-20.095	1	613	3.6926	0.0154116	-15.2854		0.2994	-8.22194	1	115	1.0868	0.08768	-16.2662	1	613	2.9258	0.0262514	-12.2441		0.3055	-10.4322	1	149	1.0571	0.4884	-8.2605	1	569
C57BL/6NJ-Foxb2&lt;em1(IMPC)J&gt;/Mmjax	-/+	Foxb2	forkhead box B2	MGI:1347468	ENSMUSG00000056829	34221	2	4							0.5296	-9.36197	1	286	0.3961	0.1671	-20.0724	1	265	1.9196	0.0884962	-14.7172		0.7112	-5.20588	1	265	0.137	0.3252	-13.2547	1	265	0.9714	0.231282	-9.23029		0.3383	-13.6746	1	188	0.9217	0.7535	-5.35424	1	265
C57BL/6NJ-Otog&lt;em1(IMPC)J&gt;/Mmjax	-/-	Otog	otogelin	MGI:1202064	ENSMUSG00000009487	34077	2	4							0.3077	-14.059	1	484	1.042	0.5862	-7.52054	1	496	0.2967	0.180374	-10.7898		0.2963	-13.4275	1	484	1.09	0.313	-12.3394	1	83	1.0304	0.0927419	-12.8835		0.2447	-19.4473	1	484	1.356	0.2165	-19.8502	1	484
C57BL/6NJ-Tcea2&lt;em1(IMPC)J&gt;/Mmjax	-/-	Tcea2	transcription elongation factor A (SII), 2	MGI:107368	ENSMUSG00000059540	34372	3	2							0.8325	3.037	1	515	0.044	0.07742	24.4102	1	155	3.16	0.0644521	13.7236		0.8783	-1.9706	1	165	0.023	0.03165	29.0517	1	524	4.6425	0.0277982	13.5405		0.9992	0.0161927	1	101	0	0.1833	22.7387	1	165
C57BL/6NJ-Ms4a4d&lt;em1(IMPC)J&gt;/Mmjax	-/-	Ms4a4d	membrane-spanning 4-domains, subfamily A, member 4D	MGI:1913857	ENSMUSG00000024678	35394	4	2							0.7611	4.45378	1	172	0.0927	0.4205	-12.2645	1	270	0.6508	0.320043	-3.90535		0.5885	7.55567	1	172	0.293	0.7665	-4.13646	1	270	0.0884	0.451085	1.70961		0.7196	-5.84797	1	172	0.1293	0.9372	-1.30892	1	184
C57BL/6NJ-4930558K02Rik&lt;em1(IMPC)J&gt;/Mmjax	-/-	4930558K02Rik	RIKEN cDNA 4930558K02 gene	MGI:1922618	ENSMUSG00000086277	33824	4	4							0.1704	-15.6191	1	560	1.883	0.00925	-26.4369	1	252	6.8796	0.0015762	-21.028		0.1473	-15.2728	1	560	2.106	0.004825	-25.3146	1	252	8.0867	0.000710722	-20.2937		0.37	-12.5123	1	560	0.805	0.01053	-30.7168	1	252
C57BL/6NJ-Eif4b&lt;em1(IMPC)J&gt;/Mmjax	-/+	Eif4b	eukaryotic translation initiation factor 4B	MGI:95304	ENSMUSG00000058655	33801	4	4							0.9512	0.649281	1	279	0.0037	0.527	-6.40451	1	114	0.4027	0.501282	-2.87761		0.9482	0.635241	1	279	0.004	0.9264	-0.918394	1	502	0.0085	0.878412	-0.141576		0.7014	-4.60526	1	279	0.147	0.7585	-4.20218	1	560
C57BL/6NJ-Cdh20&lt;em1(IMPC)J&gt;/Mmjax	-/-	Cdh20	cadherin 20	MGI:1346069	ENSMUSG00000050840	35205	2	3							0.6235	-8.85056	1	136	0.2421	0.848	-3.4235	1	242	0.0368	0.528728	-6.13703		0.7416	-4.87686	1	136	0.109	0.9503	-0.969248	1	260	0.0039	0.704742	-2.92305		0.8262	-4.38414	1	242	0.0483	0.8769	3.05085	1	264
C57BL/6NJ-Klhl9&lt;em1(IMPC)J&gt;/Mmjax	-/-	Klhl9	kelch-like 9	MGI:2180122	ENSMUSG00000070923	34688	4	3							0.8238	3.15339	1	276	0.0496	0.7102	-5.14425	1	253	0.1384	0.585063	-0.99543		0.9764	-0.386806	1	276	0.0009	0.5189	-7.76717	1	179	0.4176	0.506654	-4.07699		0.9435	0.972767	1	204	0.005	0.9434	1.00285	1	204
C57BL/6NJ-Peak1&lt;em1(IMPC)J&gt;/Mmjax	-/-	Peak1	pseudopodium-enriched atypical kinase 1	MGI:2442366	ENSMUSG00000074305	33802	3	5							0.5375	-9.2323	1	221	0.3814	0.7834	-3.85526	1	251	0.0757	0.421077	-6.54378		0.6558	-5.96784	1	221	0.199	0.8327	2.64729	1	291	0.0447	0.546085	-1.66028		0.4639	-11.2895	1	263	0.538	0.4602	-11.7438	1	267
C57BL/6NJ-U2af2&lt;em1(IMPC)J&gt;/Mmjax	-/+	U2af2	U2 small nuclear ribonucleoprotein auxiliary factor (U2AF) 2	MGI:98886	ENSMUSG00000030435	34637	4	2							0.9908	0.185634	1	216	0.0001	0.7165	5.76762	1	391	0.1321	0.709908	2.97663		0.8796	2.28723	1	196	0.02	0.7388	4.78222	1	391	0.1113	0.649848	3.53472		0.209	22.3711	1	520	1.582	0.2526	20.4006	1	520
C57BL/6NJ-Txndc11&lt;em1(IMPC)J&gt;/Mmjax	-/-	Txndc11	thioredoxin domain containing 11	MGI:1923620	ENSMUSG00000022498	33626
C57BL/6NJ-Tnrc6c&lt;em1(IMPC)J&gt;/Mmjax	-/-	Tnrc6c	trinucleotide repeat containing 6C	MGI:2443265	ENSMUSG00000025571	32556	3	2							0.948	-0.620626	1	113	0.0043	0.8526	-2.70165	1	557	0.0346	0.808265	-1.66114		0.7694	-3.89759	1	557	0.08	0.8404	-2.70249	1	557	0.0406	0.646604	-3.30004		0.7904	3.52395	1	113	0.071	0.9385	-1.09179	1	91
C57BL/6NJ-Acyp1&lt;em1(IMPC)J&gt;/Mmjax	-/-	Acyp1	acylphosphatase 1	MGI:1913454	ENSMUSG00000008822	35295	4	4							0.8071	3.68139	1	215	0.0598	0.8609	-2.4195	1	291	0.0308	0.694832	0.630946		0.9603	-0.656891	1	225	0.002	0.7996	3.24545	1	245	0.0646	0.767856	1.29428		0.5911	-8.0889	1	522	0.28	0.912	-1.82951	1	245
C57BL/6NJ-Lurap1l&lt;em1(IMPC)J&gt;/Mmjax	-/-	Lurap1l	leucine rich adaptor protein 1-like	MGI:106510	ENSMUSG00000048706	33743	4	4							0.06024	-21.6493	1	560	3.545	0.9708	-0.415648	1	579	0.0013	0.058481	-11.0325		0.0629	-19.7751	1	560	3.472	0.9632	-0.483548	1	579	0.0021	0.0605853	-10.1293		0.04118	-28.6879	1	560	4.188	0.5715	-7.85494	1	560
C57BL/6NJ-Zfyve19&lt;em1(IMPC)J&gt;/Mmjax	-/-	Zfyve19	zinc finger, FYVE domain containing 19	MGI:1919258	ENSMUSG00000068580	35191	4	5							0.6466	-6.27297	1	268	0.2107	0.1683	-18.2491	1	252	1.9091	0.108823	-12.261		0.5616	-7.22904	1	305	0.337	0.2895	-12.3414	1	268	1.1265	0.162583	-9.78524		0.5816	-8.20964	1	264	0.3045	0.1146	-23.6605	1	268
C57BL/6NJ-Sec31b&lt;em1(IMPC)J&gt;/Mmjax	-/-	Sec31b	SEC31 homolog B, COPII coat complex component	MGI:2685187	ENSMUSG00000051984	34316	3	3							0.9304	-1.04463	1	116	0.0077	0.6791	-5.24091	1	232	0.1716	0.631835	-3.14277		0.8655	-1.96511	1	93	0.0289	0.7336	-3.93928	1	232	0.1161	0.634931	-2.9522		0.7797	4.35267	1	105	0.0786	0.8841	-2.43388	1	116
C57BL/6NJ-Plbd2&lt;em1(IMPC)J&gt;/Mmjax	-/-	Plbd2	phospholipase B domain containing 2	MGI:1919022	ENSMUSG00000029598	34167	3	4							0.9969	-0.0455281	1	365	0	0.6612	-5.69693	1	603	0.1922	0.65915	-2.87123		0.5547	-6.33544	1	203	0.35	0.7991	-2.93648	1	543	0.0648	0.443261	-4.63596		0.5587	-8.29167	1	232	0.343	0.4932	-10.3298	1	620
C57BL/6NJ-Ttc26&lt;em1(IMPC)J&gt;/Mmjax	-/+	Ttc26	intraflagellar transport 56	MGI:2444853	ENSMUSG00000056832	34412	3	4							0.8017	-3.99695	1	244	0.0632	0.7957	3.79814	1	392	0.0671	0.637913	-0.0994034		0.3092	-14.2928	1	244	1.038	0.761	4.1353	1	244	0.0927	0.235301	-5.07875		0.9015	1.96978	1	507	0.015	0.7441	5.38122	1	521
C57BL/6NJ-Klhl40&lt;em1(IMPC)J&gt;/Mmjax	-/+	Klhl40	kelch-like 40	MGI:1919580	ENSMUSG00000074001	32983	4	3							0.8443	-2.54766	1	609	0.038	0.5597	-7.55906	1	625	0.3406	0.472555	-5.05336		0.9871	-0.178692	1	570	0.0003	0.7801	-3.29345	1	625	0.078	0.770037	-1.73607		0.8753	2.32847	1	170	0.0247	0.5497	-9.13908	1	625
C57BL/6NJ-Unkl&lt;em1(IMPC)J&gt;/Mmjax	-/-	Unkl	unkempt family like zinc finger	MGI:1921404	ENSMUSG00000015127	35038	3	4							0.6528	5.78929	1	179	0.2031	0.1835	18.2046	1	162	1.784	0.119789	11.9969		0.499	8.41252	1	213	0.458	0.3701	11.1861	1	584	0.8046	0.18468	9.79932		0.6578	7.13688	1	521	0.196	0.1837	20.8551	1	162
C57BL/6NJ-Lcorl&lt;em1(IMPC)J&gt;/Mmjax	-/-	Lcorl	ligand dependent nuclear receptor corepressor-like	MGI:2651932	ENSMUSG00000015882	35363	2	3							0.522	-11.4805	1	91	0.4132	0.3245	-18.263	1	119	0.9787	0.169389	-14.8717		0.868	-2.57134	1	85	0.0278	0.4355	-13.5063	1	119	0.6123	0.378014	-8.03881		0.6706	-9.24221	1	91	0.1821	0.6419	-10.7581	1	122
C57BL/6NJ-Dzip1l&lt;em1(IMPC)J&gt;/Mmjax	-/+	Dzip1l	DAZ interacting protein 1-like	MGI:1919757	ENSMUSG00000037784	34212	3	3							0.6956	6.01197	1	181	0.1536	0.4719	-11.0536	1	268	0.5189	0.328254	-2.52081		0.6496	6.52745	1	181	0.207	0.468	-10.1782	1	268	0.5281	0.304013	-1.82536		0.6523	7.83058	1	520	0.203	0.9962	-0.0832667	1	197
C57BL/6NJ-Zfp697&lt;em1(IMPC)J&gt;/Mmjax	-/-	Zfp697	zinc finger protein 697	MGI:2139736	ENSMUSG00000050064	34219	3	4							0.6237	-5.09801	1	104	0.2422	0.06468	-23.0093	1	491	3.4285	0.0403409	-14.0536		0.4406	-7.75907	1	104	0.5992	0.01849	-26.8911	1	491	5.5859	0.00814669	-17.3251		0.4329	-9.9792	1	104	0.6198	0.1979	-19.4628	1	491
C57BL/6NJ-Ccdc40&lt;em1(IMPC)J&gt;/Mmjax	-/-	Ccdc40	coiled-coil domain containing 40	MGI:2443893	ENSMUSG00000039963	34699	4	4							0.3351	-14.3262	1	221	0.9332	0.1958	-18.1543	1	251	1.6821	0.0656126	-16.2402		0.506	-8.83966	1	221	0.443	0.3464	-11.6051	1	267	0.8897	0.175278	-10.2224		0.2473	-17.9613	1	263	1.3447	0.3089	-15.9911	1	267
C57BL/6NJ-Exoc3l2&lt;em1(IMPC)J&gt;/Mmjax	-/+	Exoc3l2	exocyst complex component 3-like 2	MGI:1921713	ENSMUSG00000011263	33310	4	4							0.6919	4.05123	1	145	0.1577	0.2117	12.6189	1	223	1.5686	0.146475	8.33508		0.8012	2.07114	1	171	0.063	0.3968	7.5144	1	223	0.7209	0.317916	4.79277		0.8738	-2.23259	1	560	0.025	0.9389	0.87924	1	223
C57BL/6NJ-Brme1&lt;em1(IMPC)J&gt;/Mmjax	-/-	Brme1	break repair meiotic recombinase recruitment factor 1	MGI:1921916	ENSMUSG00000008129	33142	3	4							0.622	-6.3278	1	609	0.243	0.9981	-0.0238587	1	147	0	0.620818	-3.17583		0.7649	-3.48792	1	599	0.089	0.9226	-0.937961	1	167	0.0095	0.705697	-2.21294		0.4168	-11.5385	1	179	0.6625	0.8315	-2.74151	1	296
C57BL/6NJ-Tacc1&lt;em1(IMPC)J&gt;/Mmjax	-/-	Tacc1	transforming, acidic coiled-coil containing protein 1	MGI:2443510	ENSMUSG00000065954	34090	4	4							0.8372	2.38961	1	188	0.0423	0.7131	-4.56521	1	627	0.1353	0.597007	-1.0878		0.5015	-7.35129	1	188	0.453	0.129	-15.6861	1	418	2.3132	0.0646935	-11.5187		0.2068	17.6623	1	392	1.59	0.07645	-24.0484	1	383
C57BL/6NJ-1700008P02Rik&lt;em1(IMPC)J&gt;/Mmjax	-/-	1700008P02Rik	RIKEN cDNA 1700008P02 gene	MGI:1916597	ENSMUSG00000069118	34689	4	4							0.4407	9.56341	1	321	0.595	0.0008817	40.6956	1	337	11.261	0.000388565	25.1295		0.6323	5.60969	1	287	0.229	0.001964	35.0077	1	337	9.7355	0.00124184	20.3087		0.672	-6.03959	1	321	0.179	0.0095	39.8524	1	527
C57BL/6NJ-Exosc1&lt;em1(IMPC)J&gt;/Mmjax	-/+	Exosc1	exosome component 1	MGI:1913833	ENSMUSG00000034321	33947	4	3							0.623	5.74772	1	209	0.2424	0.6087	5.75394	1	252	0.2627	0.37922	5.75083		0.5356	6.25467	1	281	0.384	0.4006	8.47003	1	252	0.7089	0.214561	7.36235		0.185	18.7641	1	281	1.765	0.5029	9.45713	1	209
C57BL/6NJ-Slc25a42&lt;em1(IMPC)J&gt;/Mmjax	-/+	Slc25a42	solute carrier family 25, member 42	MGI:1920345	ENSMUSG00000002346	34121	3	4							0.9545	0.728346	1	344	0.003	0.4128	-8.02493	1	199	0.6735	0.394018	-3.64829		0.8887	1.69615	1	344	0.019	0.6235	-4.53082	1	199	0.2417	0.554104	-1.41733		0.7327	5.56736	1	526	0.116	0.5129	-10.304	1	303
C57BL/6NJ-Nat14&lt;em1(IMPC)J&gt;/Mmjax	-/-	Nat14	N-acetyltransferase 14	MGI:3039561	ENSMUSG00000035285	34218	3	3							0.876	1.8854	1	111	0.0245	0.3477	-13.6498	1	578	0.8834	0.304585	-5.88222		0.1606	17.0016	1	225	1.981	0.6342	-6.22517	1	583	0.2267	0.101853	5.38823		0.9418	1.17238	1	458	0.005	0.2596	-17.3762	1	137
C57BL/6NJ-E330021D16Rik&lt;em1(IMPC)J&gt;/Mmjax	-/-	E330021D16Rik	ubiquitin conjugating enzyme E2 Q2 like	MGI:2141773	ENSMUSG00000045291	34526	3	4							0.645	-6.97094	1	171	0.2131	0.7918	3.87948	1	392	0.0698	0.510711	-1.54573		0.7668	-4.09751	1	171	0.088	0.9808	0.318335	1	396	0.0006	0.752077	-1.88959		0.8017	-4.06511	1	521	0.063	0.6655	7.07868	1	526
C57BL/6NJ-Slc25a48&lt;em1(IMPC)J&gt;/Mmjax	-/-	Slc25a48	solute carrier family 25, member 48	MGI:2145373	ENSMUSG00000021509	33348	4	4							0.2909	-13.6445	1	564	1.117	0.05519	-23.0962	1	426	3.6965	0.0160548	-18.3704		0.5507	-7.06184	1	564	0.356	0.19	-14.7752	1	516	1.7218	0.104633	-10.9185		0.09965	-24.8943	1	564	2.72	0.167	-20.1764	1	426
C57BL/6NJ-Vstm4&lt;em1(IMPC)J&gt;/Mmjax	-/-	Vstm4	V-set and transmembrane domain containing 4	MGI:2444633	ENSMUSG00000050666	33438	2	4							0.189	-17.2735	1	558	1.729	0.6799	-5.70834	1	608	0.1704	0.128501	-11.4909		0.04168	-22.2374	1	132	4.2	0.6432	-5.89059	1	624	0.2148	0.0268086	-14.064		0.01029	-38.2076	1	293	6.669	0.144	-24.161	1	598
C57BL/6NJ-C2cd2l&lt;em1(IMPC)J&gt;/Mmjax	-/-	C2cd2l	C2 calcium-dependent domain containing 2-like	MGI:1919014	ENSMUSG00000032120	33204	5	3							0.7	-4.41704	1	579	0.148	0.614	-6.04898	1	610	0.2547	0.4298	-5.23301		0.09423	-17.7773	1	566	2.809	0.2468	-12.7696	1	600	1.3442	0.023256	-15.2735		0.2489	-16.2126	1	566	1.332	0.2155	-17.7181	1	600
C57BL/6NJ-Tarsl2&lt;em1(IMPC)J&gt;/Mmjax	-/-	Tarsl2	threonyl-tRNA synthetase 3	MGI:2444486	ENSMUSG00000030515	34723	3	3							0.973	0.523401	1	520	0.001	0.6961	6.18709	1	391	0.1527	0.677305	3.35524		0.379	13.7181	1	219	0.777	0.6185	6.59707	1	607	0.2482	0.234412	10.1576		0.9619	0.960963	1	126	0.0023	0.5939	9.51203	1	525
C57BL/6NJ-Clec2g&lt;em1(IMPC)J&gt;/Mmjax	-/-	Clec2g	C-type lectin domain family 2, member g	MGI:1918059	ENSMUSG00000000248	35267	2	3							0.8535	3.31425	1	288	0.0342	0.4124	14.319	1	390	0.6733	0.351983	8.81662		0.9687	-0.562099	1	154	0.001	0.6656	6.35165	1	582	0.187	0.644767	2.89478		0.7084	7.13303	1	519	0.1	0.8879	2.7298	1	530
C57BL/6NJ-Togaram1&lt;em1(IMPC)J&gt;/Mmjax	-/+	Togaram1	TOG array regulator of axonemal microtubules 1	MGI:2684313	ENSMUSG00000035614	32809	4	3							0.06984	-22.3748	1	565	3.299	0.1696	-16.9833	1	565	1.8915	0.0118449	-19.6791		0.1287	-17.2131	1	565	2.314	0.3931	-9.71983	1	565	0.7303	0.050592	-13.4665		0.1084	-24.1744	1	565	2.585	0.5846	-8.16097	1	565
C57BL/6NJ-Trappc11&lt;em1(IMPC)J&gt;/Mmjax	-/+	Trappc11	trafficking protein particle complex 11	MGI:2444585	ENSMUSG00000038102	33744	2	4							0.8258	-3.0239	1	435	0.048	0.2014	-17.7486	1	435	1.6371	0.166316	-10.3863		0.5526	-7.71809	1	435	0.353	0.133	-18.4445	1	296	2.2701	0.0734958	-13.0813		0.7346	5.44414	1	462	0.115	0.9203	-1.58297	1	237
C57BL/6NJ-Yif1a&lt;em1(IMPC)J&gt;/Mmjax	-/-	Yif1a	Yip1 interacting factor homolog A (S. cerevisiae)	MGI:1915340	ENSMUSG00000024875	34639	3	3							0.8522	-2.47659	1	206	0.0348	0.7044	4.69271	1	206	0.1443	0.60029	1.10806		0.8563	2.38714	1	206	0.032	0.4636	8.86809	1	177	0.5396	0.396981	5.62762		0.6859	6.42006	1	255	0.164	0.7334	5.4544	1	177
C57BL/6NJ-Tdrd3&lt;em1(IMPC)J&gt;/Mmjax	-/-	Tdrd3	tudor domain containing 3	MGI:2444023	ENSMUSG00000022019	34507	3	4							0.919	-1.16549	1	187	0.0104	0.2088	-15.8135	1	504	1.584	0.191887	-8.48947		0.4527	-8.35616	1	153	0.566	0.09875	-18.9895	1	504	2.7357	0.0447041	-13.6729		0.8489	2.61647	1	174	0.0364	0.8932	-1.94726	1	170
C57BL/6NJ-Mettl18&lt;em1(IMPC)J&gt;/Mmjax	-/-	Mettl18	methyltransferase like 18	MGI:1917212	ENSMUSG00000041396	33776	4	3							0.3763	9.45453	1	117	0.7887	0.4774	7.85813	1	289	0.5062	0.179646	8.65633		0.6515	3.84461	1	194	0.204	0.7352	-3.34919	1	289	0.1146	0.478983	0.247708		0.6482	-5.41653	1	194	0.2089	0.9813	0.335312	1	570
C57BL/6NJ-Slc38a6&lt;em1(IMPC)J&gt;/Mmjax	-/-	Slc38a6	solute carrier family 38, member 6	MGI:3648156	ENSMUSG00000044712	33436	3	4							0.182	15.172	1	213	1.793	0.9922	-0.102851	1	229	0.0001	0.18058	7.53458		0.3803	8.87276	1	346	0.771	0.8652	1.97788	1	599	0.0288	0.329036	5.42532		0.76	4.43336	1	120	0.0938	0.8728	-2.02223	1	313
C57BL/6NJ-Zfp821&lt;em1(IMPC)J&gt;/Mmjax	-/-	Zfp821	zinc finger protein 821	MGI:1923121	ENSMUSG00000031728	34567	4	4							0.7039	5.29814	1	286	0.1447	0.001733	43.3795	1	393	9.949	0.00121986	24.3388		0.6754	-5.54854	1	291	0.175	0.0342	24.5711	1	585	4.5057	0.0230987	9.51131		0.1838	20.1882	1	522	1.77	0.00292	48.4223	1	393
C57BL/6NJ-Smim20&lt;em1(IMPC)J&gt;/Mmjax	-/-	Smim20	small integral membrane protein 20	MGI:1913528	ENSMUSG00000061461	33980	4	4							0.7574	3.28697	1	112	0.0959	0.3527	10.8757	1	112	0.8711	0.267135	7.08135		0.8837	1.61906	1	176	0.021	0.3772	9.38651	1	112	0.7862	0.333332	5.50279		0.7583	3.78855	1	112	0.0951	0.3	14.225	1	138
C57BL/6NJ-Cwh43&lt;em1(IMPC)J&gt;/Mmjax	-/-	Cwh43	cell wall biogenesis 43 C-terminal homolog	MGI:2444131	ENSMUSG00000029154	33299	4	4							0.9939	0.0775896	1	117	0.0001	0.9287	-0.902416	1	287	0.008	0.923035	-0.412413		0.4299	7.25688	1	117	0.627	0.8164	2.1297	1	262	0.054	0.35097	4.69329		0.9147	1.34368	1	106	0.0115	0.9863	-0.226222	1	544
C57BL/6NJ-Heca&lt;em1(IMPC)J&gt;/Mmjax	-/-	Heca	hdc homolog, cell cycle regulator	MGI:2685715	ENSMUSG00000039879	34031	3	2							0.4676	-10.5848	1	563	0.528	0.8167	2.99097	1	139	0.0539	0.381889	-3.79692		0.9236	-1.27601	1	557	0.009	0.3703	10.2604	1	135	0.8079	0.342009	4.49218		0.1788	-23.9026	1	563	1.811	0.7692	-5.17408	1	563
C57BL/6NJ-Adgrg4&lt;em1(IMPC)J&gt;/Mmjax	-/- , -/Y	Adgrg4	adhesion G protein-coupled receptor G4	MGI:2685213	ENSMUSG00000053852	34042	4	4							0.5106	7.1786	1	145	0.4349	0.2341	-12.9717	1	405	1.4201	0.119531	-2.89655		0.5941	5.5861	1	333	0.284	0.1847	-13.2278	1	405	1.7652	0.10973	-3.82084		0.9648	-0.501289	1	175	0.002	0.3925	-11.6059	1	554
C57BL/6NJ-Lpcat2&lt;em1(IMPC)J&gt;/Mmjax	-/-	Lpcat2	lysophosphatidylcholine acyltransferase 2	MGI:3606214	ENSMUSG00000033192	33309	4	4							0.3458	9.51817	1	150	0.8946	0.5848	6.24643	1	170	0.2998	0.202224	7.8823		0.326	10.129	1	170	0.97	0.9832	0.202601	1	115	0.0004	0.320523	5.16579		0.4553	10.061	1	303	0.558	0.8306	-2.89997	1	548
C57BL/6NJ-Clec3a&lt;em1(IMPC)J&gt;/Mmjax	-/-	Clec3a	C-type lectin domain family 3, member a	MGI:2685642	ENSMUSG00000008874	34222	4	3							0.9117	1.16783	1	163	0.0123	0.3019	12.277	1	152	1.0731	0.275242	6.72243		0.9455	-0.710775	1	200	0.004	0.2933	11.3302	1	152	1.112	0.277315	5.3097		0.554	8.53074	1	257	0.3512	0.08744	26.3213	1	152
C57BL/6NJ-Gcn1&lt;em1(IMPC)J&gt;/Mmjax	-/+	Gcn1	GCN1 activator of EIF2AK4	MGI:2444248	ENSMUSG00000041638	36002	3	3							0.2642	-19.9263	1	162	1.2554	0.6244	-8.47162	1	168	0.2407	0.164966	-14.199		0.2704	-16.9261	1	162	1.223	0.9028	-1.94809	1	162	0.015	0.244117	-9.43712		0.7285	-6.00305	1	495	0.12	0.8569	-3.86542	1	162
C57BL/6NJ-Retreg1&lt;em1(IMPC)J&gt;/Mmjax	-/-	Retreg1	reticulophagy regulator 1	MGI:1913520	ENSMUSG00000022270	33745	3	4							0.5162	6.27501	1	157	0.4234	0.5439	6.33553	1	194	0.3696	0.280761	6.30527		0.373	7.85815	1	157	0.798	0.2111	12.4331	1	194	1.5741	0.0787403	10.1456		0.895	1.60258	1	141	0.0175	0.4655	8.87929	1	194
C57BL/6NJ-Ak3&lt;em1(IMPC)J&gt;/Mmjax	-/-	Ak3	adenylate kinase 3	MGI:1860835	ENSMUSG00000024782	33468	4	3							0.5137	7.2409	1	175	0.4283	0.8369	2.21104	1	224	0.0425	0.429916	4.72597		0.9519	0.589756	1	175	0.003	0.7985	-2.36171	1	167	0.0653	0.760092	-0.885976		0.706	5.37811	1	175	0.1428	0.9598	0.600552	1	237
C57BL/6NJ-Pygm&lt;em1(IMPC)J&gt;/Mmjax	-/-	Pygm	muscle glycogen phosphorylase	MGI:97830	ENSMUSG00000032648	34396	3	2							0.3739	13.9508	1	222	0.794	0.5327	9.55333	1	258	0.3902	0.199177	11.7521		0.2053	19.0524	1	222	1.613	0.2155	17.6629	1	258	1.5413	0.0442422	18.3576		0.8586	2.98903	1	211	0.0318	0.6181	9.6405	1	524
C57BL/6NJ-Ykt6&lt;em1(IMPC)J&gt;/Mmjax	-/+	Ykt6	YKT6 v-SNARE homolog (S. cerevisiae)	MGI:1927550	ENSMUSG00000002741	34297	3	4							0.5154	-9.05483	1	557	0.423	0.9525	-0.69738	1	209	0.0036	0.490918	-4.8761		0.4896	-8.47832	1	154	0.479	0.9085	1.31372	1	232	0.0132	0.444802	-3.5823		0.4363	-11.2726	1	142	0.6094	0.9629	-0.674076	1	232
C57BL/6NJ-Znhit2&lt;em1(IMPC)J&gt;/Mmjax	-/+	Znhit2	zinc finger, HIT domain containing 2	MGI:1352481	ENSMUSG00000075227	34809	4	4							0.3086	-15.2032	1	221	1.0416	0.5914	-7.69037	1	251	0.2889	0.182506	-11.4468		0.8089	-3.2934	1	182	0.058	0.4409	-9.6684	1	267	0.5957	0.356644	-6.4809		0.5876	-8.37082	1	263	0.2949	0.7361	5.49356	1	257
C57BL/6NJ-Spg11&lt;em1(IMPC)J&gt;/Mmjax	-/-	Spg11	SPG11, spatacsin vesicle trafficking associated	MGI:2444989	ENSMUSG00000033396	34136	2	3							0.7508	6.55237	1	148	0.1013	0.4699	-13.2961	1	108	0.5259	0.352801	-3.37185		0.7402	5.71898	1	212	0.11	0.3924	-13.7534	1	242	0.734	0.290454	-4.0172		0.741	-6.33664	1	519	0.109	0.04032	-42.1184	1	242
C57BL/6NJ-Serpina3i&lt;em1(IMPC)J&gt;/Mmjax	-/-	Serpina3i	serine (or cysteine) peptidase inhibitor, clade A, member 3I	MGI:2182841	ENSMUSG00000079014	34392	3	4							0.3063	-13.1913	1	392	1.049	0.3025	-13.7501	1	476	1.0653	0.0926558	-13.4707		0.2381	-14.1603	1	437	1.395	0.1888	-15.9348	1	476	1.7321	0.0449533	-15.0476		0.09995	-24.5423	1	437	2.717	0.00474	-43.457	1	387
C57BL/6NJ-Cpd&lt;em1(IMPC)J&gt;/Mmjax	-/+	Cpd	carboxypeptidase D	MGI:107265	ENSMUSG00000020841	34635	4	4							0.7644	-3.50503	1	128	0.0902	0.03091	-27.7935	1	401	4.6907	0.0236276	-15.6493		0.46	-7.75598	1	162	0.548	0.02618	-26.3003	1	401	4.9811	0.0120428	-17.0281		0.9839	-0.272356	1	286	0.0004	0.1038	-23.9578	1	372
C57BL/6NJ-Asap3&lt;em1(IMPC)J&gt;/Mmjax	-/-	Asap3	ArfGAP with SH3 domain, ankyrin repeat and PH domain 3	MGI:2684986	ENSMUSG00000036995	32690	4	1							0.7163	-3.90888	1	113	0.1327	0.4168	-12.198	1	597	0.6602	0.298554	-8.05342		0.8944	1.1803	1	143	0.0177	0.337	-10.7446	1	91	0.9315	0.301413	-4.78213		0.8975	-1.62937	1	91	0.0167	0.3722	-13.0616	1	91
C57BL/6NJ-Adi1&lt;em1(IMPC)J&gt;/Mmjax	-/-	Adi1	acireductone dioxygenase 1	MGI:2144929	ENSMUSG00000020629	33206	3	2							0.5368	8.31143	1	121	0.3838	0.006719	36.1174	1	276	7.4588	0.00360676	22.2144		0.8859	1.5508	1	205	0.02	0.1544	16.9657	1	121	2.0541	0.136783	9.25825		0.802	-4.23	1	319	0.06	0.2845	15.7795	1	121
C57BL/6NJ-Creg2&lt;em1(IMPC)J&gt;/Mmjax	-/-	Creg2	cellular repressor of E1A-stimulated genes 2	MGI:1928333	ENSMUSG00000050967	34517	4	4							0.8578	1.75689	1	116	0.0323	0.3268	10.567	1	224	0.9657	0.280329	6.16193		0.9181	1.05042	1	168	0.01	0.4312	8.31564	1	193	0.6223	0.395885	4.68303		0.6999	4.50722	1	120	0.1493	0.3691	-12.8388	1	155
C57BL/6NJ-Rwdd2a&lt;em1(IMPC)J&gt;/Mmjax	-/-	Rwdd2a	RWD domain containing 2A	MGI:1916769	ENSMUSG00000032417	34354	3	4							0.5266	-8.17449	1	117	0.4034	0.6621	-5.41785	1	283	0.1914	0.348662	-6.79617		0.3461	-10.6198	1	141	0.893	0.9991	0.0127847	1	267	0	0.345789	-5.30353		0.6816	-5.87524	1	349	0.168	0.8606	2.51385	1	227
C57BL/6NJ-Psip1&lt;em1(IMPC)J&gt;/Mmjax	-/+	Psip1	PC4 and SFRS1 interacting protein 1	MGI:2142116	ENSMUSG00000028484	34418	2	3							0.9254	1.81676	1	161	0.0088	0.7487	-5.81726	1	113	0.1031	0.692847	-2.00025		0.8956	2.15946	1	108	0.0173	0.6263	-8.20182	1	113	0.2385	0.560914	-3.02118		0.9693	0.824981	1	167	0.0015	0.7612	-6.82864	1	113
C57BL/6NJ-Necap2&lt;em1(IMPC)J&gt;/Mmjax	-/-	Necap2	NECAP endocytosis associated 2	MGI:1913397	ENSMUSG00000028923	34295	3	4							0.6154	-6.47187	1	407	0.252	0.8858	-1.60104	1	170	0.0207	0.545121	-4.03645		0.6105	-6.28572	1	424	0.259	0.8185	-2.77069	1	510	0.0527	0.499694	-4.52821		0.9257	1.27151	1	228	0.0087	0.8108	3.65916	1	407
C57BL/6NJ-Ccdc107&lt;em1(IMPC)J&gt;/Mmjax	-/-	Ccdc107	coiled-coil domain containing 107	MGI:1913423	ENSMUSG00000028461	33214
C57BL/6NJ-Abhd14b&lt;em1(IMPC)J&gt;/Mmjax	-/-	Abhd14b	abhydrolase domain containing 14b	MGI:1923741	ENSMUSG00000042073	33175	4	4							0.1491	16.5594	1	560	2.087	0.1851	12.945	1	190	1.7691	0.0275984	14.7522		0.08922	18.0076	1	560	2.898	0.08623	16.3675	1	316	2.9618	0.00769344	17.1875		0.2928	13.6114	1	217	1.1121	0.2737	13.3996	1	267
C57BL/6NJ-Rexo1&lt;em1(IMPC)J&gt;/Mmjax	-/+	Rexo1	REX1, RNA exonuclease 1	MGI:1914182	ENSMUSG00000047417	35297	4	3							0.4913	8.90366	1	226	0.4752	0.2116	-15.3099	1	232	1.5689	0.103959	-3.20313		0.3257	12.0841	1	226	0.9	0.5773	-6.62867	1	213	0.3115	0.188027	2.72774		0.9499	-0.928232	1	226	0.004	0.4185	-13.6534	1	303
C57BL/6NJ-Zfp423&lt;em1(IMPC)J&gt;/Mmjax	-/+	Zfp423	zinc finger protein 423	MGI:1891217	ENSMUSG00000045333	33352	4	3							0.7214	-4.36798	1	543	0.127	0.4053	-7.67453	1	155	0.6964	0.292383	-6.02126		0.7848	-3.27395	1	625	0.074	0.2899	-8.55804	1	155	1.1278	0.227514	-5.91599		0.6694	-6.24115	1	126	0.1831	0.956	-0.637619	1	155
C57BL/6NJ-Zfp74&lt;em1(IMPC)J&gt;/Mmjax	-/-	Zfp74	zinc finger protein 74	MGI:107784	ENSMUSG00000059975	34336	3	4							0.8437	-2.60987	1	541	0.038	0.9339	0.986362	1	214	0.0069	0.787931	-0.811755		0.9709	-0.438611	1	449	0.001	0.4995	7.69002	1	187	0.4577	0.484965	3.62571		0.656	-6.50061	1	200	0.199	0.3842	-13.7168	1	191
C57BL/6NJ-Trim46&lt;em1(IMPC)J&gt;/Mmjax	-/-	Trim46	tripartite motif-containing 46	MGI:2673000	ENSMUSG00000042766	35306	4	3							0.6826	6.66621	1	198	0.1677	0.5632	8.17101	1	526	0.3345	0.38444	7.41861		0.6522	6.399	1	198	0.203	0.009687	35.8825	1	244	6.7982	0.00631786	21.1408		0.6527	-7.95861	1	198	0.2031	0.5976	9.18009	1	244
C57BL/6NJ-Akap8l&lt;em1(IMPC)J&gt;/Mmjax	-/-	Akap8l	A kinase anchor protein 8-like	MGI:1860606	ENSMUSG00000002625	32861	4	3							0.9196	1.19823	1	559	0.01	0.5884	-5.85064	1	246	0.2937	0.541093	-2.3262		0.7076	-4.44661	1	619	0.14	0.4923	-8.09794	1	625	0.4721	0.348351	-6.27228		0.8726	-2.16842	1	216	0.0258	0.7468	-4.69584	1	559
C57BL/6NJ-Preb&lt;em1(IMPC)J&gt;/Mmjax	-/+	Preb	prolactin regulatory element binding	MGI:1355326	ENSMUSG00000045302	34715	3	4							0.1289	21.9062	1	192	2.3263	0.9689	-0.564937	1	406	0.0015	0.124891	10.6706		0.091	22.7325	1	192	2.885	0.7633	3.70521	1	596	0.0908	0.0694603	13.2189		0.8327	3.40542	1	521	0.044	1	-0.00100189	1	203
C57BL/6NJ-Arglu1&lt;em1(IMPC)J&gt;/Mmjax	-/+	Arglu1	arginine and glutamate rich 1	MGI:2442985	ENSMUSG00000040459	32819	2	3							0.2243	-17.506	1	557	1.479	0.4781	-7.88456	1	126	0.5062	0.107238	-12.6953		0.6611	-3.88891	1	126	0.1931	0.6814	4.3149	1	126	0.1694	0.450474	0.212996		0.1646	-20.6095	1	126	1.9539	0.3258	-13.6395	1	126
C57BL/6NJ-Zfp638&lt;em1(IMPC)J&gt;/Mmjax	-/+	Zfp638	zinc finger protein 638	MGI:1203484	ENSMUSG00000030016	33747	4	2							0.1121	-26.6455	1	92	2.5731	0.174	-23.1638	1	120	1.8705	0.0195054	-24.9046		0.2239	-17.1146	1	86	1.5007	0.1278	-24.1324	1	120	2.3518	0.0286144	-20.6235		0.3582	-18.5414	1	109	0.8513	0.2941	-22.3042	1	123
C57BL/6NJ-Cox18&lt;em1(IMPC)J&gt;/Mmjax	-/+	Cox18	cytochrome c oxidase assembly protein 18	MGI:2448532	ENSMUSG00000035505	33306	4	4							0.01391	-28.0191	1	560	6.087	0.01923	-28.304	1	600	5.5104	0.000267489	-28.1616		0.003176	-22.7133	1	161	8.9714	0.1338	-16.5211	1	600	2.254	0.000424949	-19.6172		0.007515	-35.256	1	352	7.22	0.0141	-33.8776	1	560
C57BL/6NJ-Wdfy1&lt;em1(IMPC)J&gt;/Mmjax	-/-	Wdfy1	WD repeat and FYVE domain containing 1	MGI:1916618	ENSMUSG00000073643	33440	4	4							0.2061	12.1481	1	157	1.6116	0.3115	9.69297	1	199	1.0295	0.0642001	10.9205		0.3424	7.55033	1	168	0.906	0.1936	10.8581	1	199	1.7015	0.0662886	9.20424		0.9462	-0.850274	1	157	0.0046	0.8882	1.66346	1	308
C57BL/6NJ-Homer2&lt;em1(IMPC)J&gt;/Mmjax	-/-	Homer2	homer scaffolding protein 2	MGI:1347354	ENSMUSG00000025813	34080	4	3							0.337	-12.0925	1	473	0.923	0.7732	3.54333	1	153	0.0834	0.260568	-4.27458		0.6458	-5.71887	1	598	0.211	0.8887	-1.41501	1	180	0.0196	0.573922	-3.56694		0.8844	-1.97193	1	156	0.0212	0.8827	2.34605	1	156
C57BL/6NJ-Ctif&lt;em1(IMPC)J&gt;/Mmjax	-/-	Ctif	CBP80/20-dependent translation initiation factor	MGI:2685518	ENSMUSG00000052928	32813	4	3							0.6925	-4.80898	1	559	0.156	0.9206	0.978989	1	175	0.01	0.637516	-1.915		0.8646	1.66479	1	180	0.029	0.4194	7.03467	1	113	0.6568	0.362613	4.34973		0.8772	-2.09537	1	199	0.0239	0.7893	3.01287	1	180
C57BL/6NJ-Ppig&lt;em1(IMPC)J&gt;/Mmjax	-/+	Ppig	peptidyl-prolyl isomerase G (cyclophilin G)	MGI:2445173	ENSMUSG00000042133	33817	4	4							0.843	7.94867	1	122	0.0395	0.178	7.75982	1	96	1.838	0.150054	7.85425		0.981	14.5656	1	205	0.00058	0.181	3.6111	1	122	1.808	0.177561	9.08835		0.535	8.06412	1	352	0.00936	0.535	3.51093	1	96
C57BL/6NJ-Dytn&lt;em1(IMPC)J&gt;/Mmjax	-/-	Dytn	dystrotelin	MGI:2685061	ENSMUSG00000069085	35162	3	4							0.8973	1.96258	1	392	0.016	0.9206	-1.53812	1	244	0.01	0.826054	0.212228		0.6521	6.49692	1	290	0.203	0.8123	-3.28961	1	244	0.0565	0.529701	1.60365		0.9979	-0.0448267	1	204	0	0.9394	-1.29699	1	262
C57BL/6NJ-Insyn2b&lt;em1(IMPC)J&gt;/Mmjax	-/-	Insyn2b	inhibitory synaptic factor family member 2B	MGI:3643491	ENSMUSG00000069911	34807	3	3							0.8422	3.54341	1	162	0.0398	0.8024	3.80699	1	525	0.0627	0.675781	3.6752		0.8283	3.28193	1	197	0.047	0.5316	8.34686	1	583	0.3917	0.440324	5.81439		0.9994	0.0157953	1	97	0	0.3153	17.7361	1	525
C57BL/6NJ-Tigd3&lt;em1(IMPC)J&gt;/Mmjax	-/-	Tigd3	tigger transposable element derived 3	MGI:2681860	ENSMUSG00000044390	35018
C57BL/6NJ-Pjvk&lt;em1(IMPC)J&gt;/Mmjax	-/-	Pjvk	pejvakin	MGI:2685847	ENSMUSG00000075267	34638	4	4							0.2255	14.9769	1	281	1.4757	0.819	3.0271	1	362	0.0525	0.184685	9.002		0.05417	23.9802	1	491	3.725	0.5955	6.15917	1	585	0.2822	0.0322582	15.0697		0.5264	9.72688	1	543	0.401	0.5534	-8.52313	1	281
C57BL/6NJ-Lrif1&lt;em1(IMPC)J&gt;/Mmjax	-/-	Lrif1	ligand dependent nuclear receptor interacting factor 1	MGI:2445214	ENSMUSG00000056260	34124	4	4							0.8281	2.49837	1	442	0.047	0.5303	-7.61637	1	546	0.3943	0.439141	-2.559		0.8145	2.45964	1	265	0.055	0.5847	-5.94627	1	366	0.2992	0.476238	-1.74332		0.8722	-2.30566	1	489	0.025	0.9285	1.24159	1	389
C57BL/6NJ-Fam81b&lt;em1(IMPC)J&gt;/Mmjax	-/-	Fam81b	family with sequence similarity 81, member B	MGI:2685122	ENSMUSG00000109228	34929	4	4							0.165	14.4429	1	116	1.9525	0.08916	18.6723	1	205	2.917	0.0147114	16.5576		0.3754	9.28378	1	116	0.791	0.3384	11.0889	1	362	0.9191	0.127035	10.1863		0.6978	5.44892	1	156	0.1513	0.9744	-0.490755	1	304
C57BL/6NJ-Tifab&lt;em1(IMPC)J&gt;/Mmjax	-/-	Tifab	TRAF-interacting protein with forkhead-associated domain, family member B	MGI:2385852	ENSMUSG00000049625	35209	4	4							0.688	5.32605	1	538	0.161	0.9214	-1.28194	1	173	0.0098	0.633923	2.02206		0.5853	7.05546	1	149	0.29	0.9902	0.139149	1	250	0.0002	0.579564	3.5973		0.2912	15.9427	1	522	1.116	0.8727	2.59126	1	393
C57BL/6NJ-Lipm&lt;em1(IMPC)J&gt;/Mmjax	-/+	Lipm	lipase, family member M	MGI:1926003	ENSMUSG00000056078	34318	4	4							0.9352	-0.95605	1	391	0.006	0.7484	3.38754	1	207	0.1032	0.699904	1.21575		0.4796	-8.19465	1	350	0.5	0.9608	0.523153	1	304	0.0024	0.4608	-3.83575		0.6752	-5.8915	1	99	0.1766	0.7848	-3.90754	1	301
C57BL/6NJ-Myzap&lt;em1(IMPC)J&gt;/Mmjax	-/-	Myzap	myocardial zonula adherens protein	MGI:2142908	ENSMUSG00000041361	32686	5	3							0.2006	13.5137	1	137	1.6536	0.003106	29.094	1	137	9.0629	0.000623064	21.3038		0.4173	6.5522	1	181	0.66	0.006096	22.8533	1	137	7.761	0.00254386	14.7028		0.2125	17.4056	1	137	1.5689	0.0124	27.6105	1	137
C57BL/6NJ-Gtsf1l&lt;em1(IMPC)J&gt;/Mmjax	-/-	Gtsf1l	gametocyte specific factor 1-like	MGI:1915486	ENSMUSG00000070708	34800
C57BL/6NJ-Tbc1d9b&lt;em1(IMPC)J&gt;/Mmjax	-/-	Tbc1d9b	TBC1 domain family, member 9B	MGI:1924045	ENSMUSG00000036644	34757	4	4							0.1131	19.5206	1	270	2.5264	0.04536	24.4189	1	270	4.0427	0.00513022	21.9698		0.09065	19.9954	1	270	2.883	0.08588	19.8229	1	589	2.9599	0.00778502	19.9092		0.09505	21.2251	1	189	2.8148	0.3182	15.3132	1	522
C57BL/6NJ-Zfp729b&lt;em1(IMPC)J&gt;/Mmjax	-/-	Zfp729b	zinc finger protein 729b	MGI:2145180	ENSMUSG00000058093	35098	4	3							0.3293	12.1335	1	216	0.9561	0.1758	-17.1362	1	196	1.8458	0.0578909	-2.50136		0.3799	10.7011	1	205	0.774	0.07219	-21.1875	1	196	3.2677	0.027425	-5.24317		0.5782	7.48073	1	210	0.3102	0.2217	-20.4848	1	282
C57BL/6NJ-Psmd2&lt;em1(IMPC)J&gt;/Mmjax	-/+	Psmd2	proteasome (prosome, macropain) 26S subunit, non-ATPase, 2	MGI:1096584	ENSMUSG00000006998	32231	3	4							0.3321	10.4503	1	399	0.9428	0.9775	0.318304	1	474	0.0008	0.324628	5.38428		0.7773	3.03342	1	357	0.08	0.6187	-5.07954	1	376	0.2481	0.480916	-1.02306		0.4768	-10.6486	1	559	0.506	0.6131	-7.72418	1	609
C57BL/6NJ-Cep78&lt;em1(IMPC)J&gt;/Mmjax	-/-	Cep78	centrosomal protein 78	MGI:1924386	ENSMUSG00000041491	33634	3	4							0.283	-16.6182	1	266	1.1571	0.2073	-19.0057	1	250	1.5985	0.0586659	-17.8119		0.6398	-6.54887	1	219	0.219	0.4867	-9.22827	1	266	0.4851	0.311391	-7.88857		0.192	-21.3888	1	262	1.7109	0.8674	-2.86245	1	256
C57BL/6NJ-Actl6a&lt;em1(IMPC)J&gt;/Mmjax	-/+	Actl6a	actin-like 6A	MGI:1861453	ENSMUSG00000027671	34562	2	4							0.8676	-3.06292	1	149	0.0279	0.8729	2.73234	1	92	0.0257	0.757328	-0.16529		0.8964	1.97976	1	120	0.017	0.9411	-1.19157	1	92	0.0055	0.843602	0.394097		0.7121	7.79886	1	92	0.137	0.2925	-22.226	1	123
C57BL/6NJ-Klhl22&lt;em1(IMPC)J&gt;/Mmjax	-/-	Klhl22	kelch-like 22	MGI:1337995	ENSMUSG00000022750	32947	2	4							0.9985	-0.0206923	1	141	0	0.5614	5.59839	1	113	0.3393	0.560558	2.78885		0.9171	1.26067	1	558	0.01	0.4794	6.32054	1	113	0.5035	0.439658	3.7906		0.9352	-1.10527	1	102	0.0066	0.5169	7.81249	1	118
C57BL/6NJ-Pgap1&lt;em1(IMPC)J&gt;/Mmjax	-/+	Pgap1	post-GPI attachment to proteins 1	MGI:2443342	ENSMUSG00000073678	34292	4	1							0.491	10.3021	1	160	0.4766	0.2613	19.4858	1	390	1.2656	0.128298	14.894		0.3021	15.0385	1	160	1.071	0.3353	14.0855	1	582	0.93	0.101294	14.562		0.1844	25.6539	1	519	1.766	0.199	18.7783	1	160
C57BL/6NJ-Trim35&lt;em1(IMPC)J&gt;/Mmjax	-/-	Trim35	tripartite motif-containing 35	MGI:1914104	ENSMUSG00000022043	34869	3	3							0.4222	10.1867	1	92	0.6501	0.4964	-8.3817	1	104	0.4658	0.20958	0.902477		0.7059	5.24799	1	250	0.142	0.2881	-12.2295	1	104	1.1402	0.20337	-3.49074		0.988	-0.189367	1	104	0.0002	0.573	-7.57867	1	104
C57BL/6NJ-Pfdn1&lt;em1(IMPC)J&gt;/Mmjax	-/+	Pfdn1	prefoldin 1	MGI:1914449	ENSMUSG00000024346	32589	4	5							0.02226	-25.2036	1	567	5.254	0.05438	-21.6318	1	601	3.7156	0.0012105	-23.4177		0.009277	-18.0752	1	147	6.9511	0.4885	-7.14328	1	601	0.4805	0.00453181	-12.6092		0.001804	-41.2016	1	561	9.832	0.01066	-32.8966	1	561
C57BL/6NJ-Zmat4&lt;em1(IMPC)J&gt;/Mmjax	-/-	Zmat4	zinc finger, matrin type 4	MGI:2443497	ENSMUSG00000037492	33849	4	3							0.3242	-12.1291	1	537	0.973	0.7471	-4.16884	1	609	0.1041	0.24221	-8.14895		0.09072	-17.591	1	152	2.898	0.6193	-5.84379	1	609	0.2471	0.0561829	-11.7174		0.1856	-18.3062	1	282	1.7605	0.3434	-14.2795	1	549
C57BL/6NJ-Zdhhc22&lt;em1(IMPC)J&gt;/Mmjax	-/-	Zdhhc22	zinc finger, DHHC-type containing 22	MGI:2685108	ENSMUSG00000048483	35099	4	3							0.0678	19.2526	1	133	3.3906	0.7316	4.23443	1	99	0.1183	0.0496025	11.7435		0.06782	18.7944	1	133	3.39	0.7843	3.29529	1	151	0.0752	0.0531912	11.0448		0.3449	15.5404	1	542	0.893	0.673	5.68397	1	148
C57BL/6NJ-Iqch&lt;em1(IMPC)J&gt;/Mmjax	-/-	Iqch	IQ motif containing H	MGI:1925500	ENSMUSG00000037801	33107	4	3							0.7291	4.2296	1	559	0.12	0.05441	-23.7405	1	559	3.7157	0.0396703	-9.75546		0.5119	7.40631	1	559	0.43	0.07442	-20.2845	1	559	3.1947	0.0380956	-6.43911		0.4274	10.7608	1	149	0.6334	0.8665	-2.50149	1	559
C57BL/6NJ-Grxcr1&lt;em1(IMPC)J&gt;/Mmjax	-/-	Grxcr1	glutaredoxin, cysteine rich 1	MGI:3577767	ENSMUSG00000068082	34086	3	3							0.7929	3.73281	1	146	0.0692	0.8163	3.67675	1	391	0.0541	0.647244	3.70478		0.6158	6.77199	1	146	0.25	0.9022	1.62397	1	595	0.0151	0.555575	4.19798		0.8505	-3.02007	1	190	0.0356	0.7921	4.89509	1	391
C57BL/6NJ-Zfp652&lt;em1(IMPC)J&gt;/Mmjax	-/+	Zfp652	zinc finger protein 652	MGI:2442221	ENSMUSG00000075595	33578	5	2							0.9049	-1.3673	1	180	0.0143	0.6479	5.11621	1	180	0.2092	0.586285	1.87446		0.8209	2.2879	1	200	0.051	0.2168	13.3762	1	209	1.5345	0.177971	7.83206		0.665	-5.79109	1	209	0.1881	0.6148	-7.50359	1	553
C57BL/6NJ-Krt40&lt;em1(IMPC)J&gt;/Mmjax	-/-	Krt40	keratin 40	MGI:3629968	ENSMUSG00000059169	32818	4	3							0.9459	0.727466	1	147	0.0046	0.4465	-8.31986	1	289	0.5811	0.422344	-3.7962		0.9444	0.673585	1	147	0.004	0.9498	-0.728218	1	578	0.004	0.896991	-0.0273163		0.8489	-2.60109	1	147	0.0364	0.5219	-8.31198	1	280
C57BL/6NJ-Spats2&lt;em1(IMPC)J&gt;/Mmjax	-/-	Spats2	spermatogenesis associated, serine-rich 2	MGI:1919822	ENSMUSG00000051934	33046	2	3							0.9422	1.03002	1	576	0.005	0.4981	8.65964	1	250	0.4604	0.46931	4.84483		0.7276	-4.64032	1	557	0.121	0.9576	-0.571628	1	135	0.0028	0.69675	-2.60597		0.7112	5.93533	1	201	0.1375	0.3031	13.8861	1	158
C57BL/6NJ-Sytl5&lt;em1(IMPC)J&gt;/Mmjax	-/- , -/Y	Sytl5	synaptotagmin-like 5	MGI:2668451	ENSMUSG00000054453	33043	3	4							0.5788	-6.74149	1	565	0.308	0.7615	-2.8151	1	146	0.0925	0.440756	-4.77829		0.8641	1.4774	1	160	0.029	0.4029	7.50995	1	172	0.7032	0.348146	4.49368		0.6616	-5.93015	1	123	0.1925	0.5012	-8.1266	1	133
C57BL/6NJ-Avl9&lt;em1(IMPC)J&gt;/Mmjax	-/-	Avl9	AVL9 cell migration associated	MGI:1926187	ENSMUSG00000029787	33823	3	4							0.9484	-0.790977	1	526	0.004	0.2827	13.1203	1	372	1.1574	0.268113	6.16467		0.913	-1.24576	1	526	0.011	0.5888	5.90674	1	192	0.2932	0.537574	2.33049		0.09853	-25.1478	1	497	2.739	0.6021	7.8953	1	497
C57BL/6NJ-Cpa5&lt;em1(IMPC)J&gt;/Mmjax	-/-	Cpa5	carboxypeptidase A5	MGI:1921899	ENSMUSG00000029788	34512	3	3							0.2275	-20.072	1	92	1.4762	0.5066	-11.5181	1	114	0.4438	0.115252	-15.7951		0.2604	-15.9393	1	86	1.2836	0.9557	-0.856748	1	114	0.0031	0.248864	-8.39802		0.00119	-56.8247	1	489	10.6	0.9981	-0.0499334	1	123
C57BL/6NJ-Rfc5&lt;em1(IMPC)J&gt;/Mmjax	-/+	Rfc5	replication factor C (activator 1) 5	MGI:1919401	ENSMUSG00000029363	34714	3	4							0.9983	-0.0267388	1	194	0	0.7096	-5.45882	1	392	0.1389	0.708394	-2.74278		0.8105	3.21961	1	286	0.057	0.7635	-3.73707	1	298	0.0907	0.618817	-0.258729		0.8073	-3.99488	1	542	0.059	0.8498	-3.23057	1	322
C57BL/6NJ-Sap30&lt;em1(IMPC)J&gt;/Mmjax	-/-	Sap30	sin3 associated polypeptide	MGI:1929129	ENSMUSG00000031609	34864	4	1							0.5584	-11.4194	1	161	0.3439	0.8986	2.39943	1	167	0.0163	0.501778	-4.50997		0.2324	-19.7835	1	196	1.435	0.6881	6.43357	1	242	0.1615	0.159914	-6.67497		0.7863	-5.61022	1	196	0.0737	0.1796	26.1138	1	519
C57BL/6NJ-Coro2b&lt;em1(IMPC)J&gt;/Mmjax	-/-	Coro2b	coronin, actin binding protein, 2B	MGI:2444283	ENSMUSG00000041729	32431	3	4							0.02794	-20.262	1	145	4.9301	0.2322	-15.1634	1	599	1.4303	0.00648767	-17.7127		0.09463	-12.6591	1	145	2.8307	0.8339	-2.28946	1	517	0.044	0.078912	-7.47426		0.05699	-25.0275	1	139	3.6838	0.1297	-22.0289	1	559
C57BL/6NJ-Echdc1&lt;em1(IMPC)J&gt;/Mmjax	-/-	Echdc1	enoyl Coenzyme A hydratase domain containing 1	MGI:1277169	ENSMUSG00000019883	34508	4	4							0.0458	21.8937	1	273	4.0255	0.887	1.49752	1	154	0.0203	0.0406246	11.6956		0.08058	18.0082	1	279	3.075	0.9565	0.519996	1	171	0.003	0.0770748	9.26409		0.4756	10.0475	1	417	0.509	0.6626	-6.68914	1	93
C57BL/6NJ-Rergl&lt;em1(IMPC)J&gt;/Mmjax	-/-	Rergl	RERG/RAS-like	MGI:3642998	ENSMUSG00000092164	33773	4	4							0.9206	-0.916085	1	121	0.01	0.3708	9.13393	1	220	0.8043	0.341358	4.10892		0.9068	-1.05074	1	111	0.0138	0.9152	0.970989	1	203	0.0114	0.829903	-0.0398732		0.1891	-16.7752	1	295	1.732	0.8041	-2.99216	1	203
C57BL/6NJ-Dlx4&lt;em1(IMPC)J&gt;/Mmjax	-/-	Dlx4	distal-less homeobox 4	MGI:94904	ENSMUSG00000020871	35760	2	3							0.5915	-10.4005	1	196	0.289	0.434	-14.8903	1	82	0.6183	0.256711	-12.6454		0.678	-6.98024	1	196	0.172	0.5341	-10.9121	1	82	0.3898	0.36212	-8.94615		0.8489	-4.5664	1	92	0.0365	0.9562	1.08904	1	462
C57BL/6NJ-Eid2b&lt;em1(IMPC)J&gt;/Mmjax	-/+	Eid2b	EP300 interacting inhibitor of differentiation 2B	MGI:1924095	ENSMUSG00000070705	35167	4	3							0.8181	-3.90076	1	150	0.0531	0.8319	-3.58691	1	150	0.0452	0.680577	-3.74383		0.9844	0.277649	1	163	0.0004	0.157	-0.173131	1	636	2.006	0.154551	0.0522589		0.437	-15.4033	1	124	0.608	0.5627	-11.3682	1	124
C57BL/6NJ-Fahd1&lt;em1(IMPC)J&gt;/Mmjax	-/-	Fahd1	fumarylacetoacetate hydrolase domain containing 1	MGI:1915886	ENSMUSG00000045316	35094	3	3							0.5202	10.288	1	186	0.4152	0.9405	1.17395	1	401	0.0056	0.489248	5.73097		0.5691	8.23446	1	186	0.325	0.6232	7.09064	1	244	0.242	0.354663	7.66255		0.7743	5.24523	1	232	0.0824	0.6113	9.04045	1	520
C57BL/6NJ-Zfp541&lt;em1(IMPC)J&gt;/Mmjax	-/-	Zfp541	zinc finger protein 541	MGI:3647699	ENSMUSG00000078796	34074	3	4							0.5608	-7.97194	1	496	0.338	0.9916	0.118844	1	175	0.0001	0.556089	-3.92655		0.6426	-5.89368	1	490	0.215	0.7355	3.85836	1	283	0.1144	0.472632	-1.01766		0.5513	-9.15227	1	371	0.355	0.8042	3.70252	1	290
C57BL/6NJ-Zc3h7b&lt;em1(IMPC)J&gt;/Mmjax	-/-	Zc3h7b	zinc finger CCCH type containing 7B	MGI:1328310	ENSMUSG00000022390	33865	2	4							0.2661	14.4784	1	226	1.2429	0.5517	7.81458	1	137	0.356	0.146807	11.1465		0.6912	4.84741	1	95	0.1587	0.7596	-3.51079	1	226	0.0938	0.525036	0.668312		0.05043	31.4314	1	355	3.853	0.09145	26.6206	1	355
C57BL/6NJ-Zdbf2&lt;em1(IMPC)J&gt;/Mmjax	-/-	Zdbf2	zinc finger, DBF-type containing 2	MGI:1921134	ENSMUSG00000027520	34335	4	3							0.4255	9.00363	1	153	0.6386	0.9095	1.25578	1	153	0.013	0.386992	5.12971		0.8663	1.84141	1	153	0.028	0.9088	1.33724	1	569	0.0131	0.787293	1.58933		0.6837	6.02724	1	416	0.166	0.9878	0.237556	1	100
C57BL/6NJ-Klhl24&lt;em1(IMPC)J&gt;/Mmjax	-/-	Klhl24	kelch-like 24	MGI:1923035	ENSMUSG00000062901	32955	3	3							0.4712	8.39655	1	352	0.5203	0.1931	-15.2236	1	342	1.7007	0.0909887	-3.41353		0.7646	3.14754	1	352	0.089	0.373	-11.3256	1	598	0.7949	0.285196	-4.08904		0.3513	13.3571	1	309	0.8716	0.2976	-15.2995	1	309
C57BL/6NJ-Dhx37&lt;em1(IMPC)J&gt;/Mmjax	-/+	Dhx37	DEAH-box helicase 37	MGI:3028576	ENSMUSG00000029480	32946	3	3							0.6234	6.26519	1	249	0.2418	0.448	9.61079	1	237	0.5777	0.279283	7.93799		0.7267	4.27887	1	249	0.122	0.5495	7.06463	1	237	0.3592	0.399322	5.67175		0.5022	11.059	1	106	0.4534	0.78	4.45354	1	237
C57BL/6NJ-Thoc7&lt;em1(IMPC)J&gt;/Mmjax	-/+	Thoc7	THO complex 7	MGI:1913481	ENSMUSG00000053453	33041	4	4							0.06128	-21.3323	1	560	3.516	0.1906	-15.0697	1	560	1.7172	0.01168	-18.201		0.1533	-15.0315	1	560	2.04	0.326	-8.54194	1	105	0.9737	0.0499758	-11.7867		0.01546	-33.8371	1	560	5.899	0.1463	-20.1966	1	560
C57BL/6NJ-Surf4&lt;em1(IMPC)J&gt;/Mmjax	-/+	Surf4	surfeit gene 4	MGI:98445	ENSMUSG00000014867	33428	3	2							0.2113	16.3924	1	210	1.5719	0.8465	1.88681	1	159	0.0376	0.178865	9.1396		0.4201	7.09286	1	159	0.6535	0.469	8.62941	1	182	0.5265	0.197027	7.86113		0.3591	13.8567	1	159	0.8458	0.9639	-0.603792	1	210
C57BL/6NJ-Nufip2&lt;em1(IMPC)J&gt;/Mmjax	-/+	Nufip2	nuclear FMR1 interacting protein 2	MGI:1915814	ENSMUSG00000037857	32945	4	3							0.4676	8.60364	1	141	0.5305	0.5074	8.63667	1	406	0.4402	0.23726	8.62015		0.2827	10.9844	1	193	1.16	0.5125	8.00402	1	631	0.4295	0.144884	9.49423		0.3187	-15.1448	1	406	0.996	0.6118	8.31804	1	516
C57BL/6NJ-Eml4&lt;em1(IMPC)J&gt;/Mmjax	-/+	Eml4	echinoderm microtubule associated protein like 4	MGI:1926048	ENSMUSG00000032624	32023	3	3							0.5447	6.09646	1	114	0.369	0.396	8.88563	1	114	0.7259	0.215701	7.49105		0.6387	4.02323	1	127	0.2215	0.4094	8.6209	1	245	0.6829	0.261484	6.32206		0.2817	12.645	1	98	1.1716	0.4586	9.72084	1	114
C57BL/6NJ-Rab3gap1&lt;em1(IMPC)J&gt;/Mmjax	-/-	Rab3gap1	RAB3 GTPase activating protein subunit 1	MGI:2445001	ENSMUSG00000036104	33604	4	4							0.6666	4.91109	1	566	0.185	0.9546	-0.650376	1	579	0.0032	0.636336	2.13036		0.1753	14.289	1	566	1.841	0.7827	2.53246	1	185	0.0763	0.137207	8.41072		0.9461	-0.821659	1	163	0.0046	0.4685	-10.0317	1	566
C57BL/6NJ-Slc27a6&lt;em1(IMPC)J&gt;/Mmjax	-/-	Slc27a6	solute carrier family 27 (fatty acid transporter), member 6	MGI:3036230	ENSMUSG00000024600	33106	5	2							0.4491	9.22156	1	559	0.573	0.541	-7.52828	1	559	0.3741	0.242963	0.846642		0.8197	2.25868	1	188	0.052	0.7057	-4.23343	1	578	0.1427	0.578462	-0.987374		0.6993	-5.77715	1	559	0.149	0.4175	-12.0961	1	559
C57BL/6NJ-Cmtm8&lt;em1(IMPC)J&gt;/Mmjax	-/-	Cmtm8	CKLF-like MARVEL transmembrane domain containing 8	MGI:2447167	ENSMUSG00000041012	35291	4	2							0.02813	37.8108	1	214	4.8865	0.2476	18.4271	1	391	1.3409	0.00696499	28.1189		0.04596	30.8304	1	214	4.029	0.5494	7.91693	1	630	0.3589	0.0252504	19.3737		0.3421	16.8723	1	520	0.904	0.324	17.5455	1	520
C57BL/6NJ-Ccdc85a&lt;em1(IMPC)J&gt;/Mmjax	-/-	Ccdc85a	coiled-coil domain containing 85A	MGI:2445069	ENSMUSG00000032878	33625	3	4							0.1187	18.1202	1	242	2.4511	0.8706	1.89899	1	152	0.0266	0.10334	10.0096		0.08417	18.8674	1	228	3.008	0.5292	6.60351	1	233	0.3972	0.0445428	12.7355		0.5168	9.2711	1	242	0.4215	0.5662	7.72872	1	257
C57BL/6NJ-Dennd6b&lt;em1(IMPC)J&gt;/Mmjax	-/-	Dennd6b	DENN domain containing 6B	MGI:1916690	ENSMUSG00000015377	34293	4	2							0.1882	17.7614	1	478	1.73	0.1594	17.7089	1	220	1.9931	0.0299991	17.7352		0.2344	14.276	1	265	1.42	0.164	16.1772	1	158	1.9548	0.0384416	15.2266		0.8057	4.09061	1	470	0.06	0.0837	28.3606	1	421
C57BL/6NJ-Zfp286&lt;em1(IMPC)J&gt;/Mmjax	-/-	Zfp286	zinc finger protein 286	MGI:2384758	ENSMUSG00000047342	35164	3	3							0.6091	7.27522	1	268	0.262	0.8505	1.93733	1	126	0.0357	0.51804	4.60627		0.5131	8.933	1	268	0.428	0.9738	0.376329	1	212	0.0011	0.499657	4.65467		0.7231	5.19846	1	187	0.126	0.9949	0.0922657	1	220
C57BL/6NJ-Atg2b&lt;em1(IMPC)J&gt;/Mmjax	-/-	Atg2b	autophagy related 2B	MGI:1923809	ENSMUSG00000041341	33210	6	3							0.3656	-9.72038	1	567	0.819	0.4629	-8.39577	1	627	0.5396	0.169236	-9.05807		0.372	8.85687	1	567	0.798	0.4613	-5.99563	1	321	0.5441	0.171604	1.43062		0.5746	-6.99896	1	359	0.315	0.5256	-8.30703	1	567
C57BL/6NJ-Lysmd4&lt;em1(IMPC)J&gt;/Mmjax	-/-	Lysmd4	LysM, putative peptidoglycan-binding, domain containing 4	MGI:1922349	ENSMUSG00000043831	34656	4	3							0.514	-8.59163	1	314	0.426	0.9102	1.43846	1	330	0.0127	0.467843	-3.57659		0.7283	-4.373	1	314	0.12	0.8553	2.33322	1	330	0.0333	0.622915	-1.01989		0.2571	-14.9328	1	158	1.2939	0.6415	-7.40563	1	319
C57BL/6NJ-Tacr3&lt;em1(IMPC)J&gt;/Mmjax	-/-	Tacr3	tachykinin receptor 3	MGI:892968	ENSMUSG00000028172	33103	1	6							0.9542	-0.621137	1	207	0.0033	0.7853	-3.1901	1	394	0.0743	0.749333	-1.90562		0.7153	3.29826	1	207	0.133	0.6773	-4.49976	1	394	0.1734	0.484473	-0.600747		0.6675	-5.61898	1	235	0.185	0.7472	-4.91961	1	609
C57BL/6NJ-Cdh18&lt;em1(IMPC)J&gt;/Mmjax	-/-	Cdh18	cadherin 18	MGI:1344366	ENSMUSG00000040420	34691	6	3							0.01105	29.803	1	375	6.521	0.002669	33.5825	1	331	9.1587	2.94925e-05	31.6928		0.01208	27.4871	1	375	6.361	0.003369	30.2974	1	331	8.7222	4.06975e-05	28.8922		0.1014	23.7622	1	523	2.692	0.1079	21.9027	1	331
C57BL/6NJ-Zfp593&lt;em1(IMPC)J&gt;/Mmjax	-/-	Zfp593	zinc finger protein 593	MGI:1915290	ENSMUSG00000028840	34126	4	3							0.8108	3.08419	1	140	0.0575	0.05	-23.275	1	267	3.8767	0.04054	-10.0954		0.4022	9.98449	1	217	0.704	0.1095	-18.4939	1	282	2.5775	0.0440409	-4.25468		0.8499	2.84063	1	437	0.035	0.1158	-23.5582	1	251
C57BL/6NJ-Slc6a7&lt;em1(IMPC)J&gt;/Mmjax	-/-	Slc6a7	solute carrier family 6 (neurotransmitter transporter, L-proline), member 7	MGI:2147363	ENSMUSG00000052026	34081	4	3							0.2937	11.9028	1	122	1.1122	0.3921	10.6774	1	180	0.7359	0.11516	11.2901		0.1328	15.8558	1	122	2.29	0.4175	9.37409	1	180	0.6603	0.055444	12.6149		0.3045	14.8526	1	428	1.057	0.5603	-8.67241	1	325
C57BL/6NJ-Ascl4&lt;em1(IMPC)J&gt;/Mmjax	-/-	Ascl4	achaete-scute family bHLH transcription factor 4	MGI:1914591	ENSMUSG00000085111	33118	3	4							0.07528	-21.6935	1	559	3.175	0.5477	-7.64966	1	599	0.3619	0.0412309	-14.6716		0.4003	-9.45296	1	559	0.708	0.9759	-0.337654	1	578	0.0009	0.390653	-4.89531		0.2955	-15.5969	1	559	1.096	0.662	-6.49495	1	559
C57BL/6NJ-Igf2bp1&lt;em1(IMPC)J&gt;/Mmjax	-/+	Igf2bp1	insulin-like growth factor 2 mRNA binding protein 1	MGI:1890357	ENSMUSG00000013415	33715	3	4							0.2749	-13.3063	1	559	1.194	0.07134	-22.2423	1	559	3.2643	0.0196114	-17.7743		0.4054	-9.36104	1	559	0.693	0.01855	-26.8191	1	559	5.5757	0.00752017	-18.0901		0.2185	-18.3988	1	559	1.517	0.05367	-28.7019	1	559
C57BL/6NJ-Fhod1&lt;em1(IMPC)J&gt;/Mmjax	-/-	Fhod1	formin homology 2 domain containing 1	MGI:2679008	ENSMUSG00000014778	34665	4	4							0.008639	31.1224	1	233	7.0143	0.1306	16.9578	1	233	2.3018	0.00112825	24.0401		0.008719	29.7612	1	233	6.997	0.1906	13.5108	1	239	1.7225	0.00166184	21.636		0.0493	30.3432	1	522	3.883	0.1803	20.6415	1	522
C57BL/6NJ-Pwwp2b&lt;em1(IMPC)J&gt;/Mmjax	-/-	Pwwp2b	PWWP domain containing 2B	MGI:2142008	ENSMUSG00000060260	34787	4	4							0.3127	12.5633	1	264	1.0231	0.8789	-2.02984	1	398	0.0232	0.274832	5.26671		0.466	8.70824	1	264	0.532	0.6523	-4.81784	1	205	0.2036	0.303972	1.9452		0.8517	2.29805	1	205	0.035	0.5733	-7.44075	1	205
C57BL/6NJ-Sft2d2&lt;em1(IMPC)J&gt;/Mmjax	-/-	Sft2d2	SFT2 domain containing 2	MGI:1917362	ENSMUSG00000040848	33427	3	3							0.06717	24.0716	1	564	3.363	0.02178	27.3237	1	210	5.3428	0.00146296	25.6976		0.0328	25.9864	1	564	4.578	0.001155	39.895	1	564	10.671	3.7884e-05	32.9407		0.5505	7.49317	1	135	0.3582	0.00064	54.8975	1	564
C57BL/6NJ-Abhd12b&lt;em1(IMPC)J&gt;/Mmjax	-/-	Abhd12b	abhydrolase domain containing 12B	MGI:2685650	ENSMUSG00000090121	33176	4	3							0.6986	4.72441	1	559	0.15	0.1278	-18.7515	1	559	2.3257	0.0892811	-7.01354		0.5111	7.41884	1	559	0.432	0.05316	-21.9568	1	559	3.7547	0.0271701	-7.26895		0.9468	-0.935135	1	135	0.0045	0.3722	-13.2462	1	559
C57BL/6NJ-Scfd2&lt;em1(IMPC)J&gt;/Mmjax	-/-	Scfd2	Sec1 family domain containing 2	MGI:2443446	ENSMUSG00000062110	33586	4	4							0.9949	-0.0656077	1	143	0	0.9077	1.184	1	134	0.0135	0.903071	0.559196		0.9049	-1.2495	1	579	0.014	0.9783	0.236615	1	305	0.0007	0.885264	-0.506442		0.5897	-7.83289	1	620	0.291	0.8296	-3.07833	1	626
C57BL/6NJ-Prob1&lt;em1(IMPC)J&gt;/Mmjax	-/-	Prob1	proline rich basic protein 1	MGI:2686460	ENSMUSG00000073600	35165	2	4							0.6607	-6.39772	1	178	0.1933	0.9393	-1.18247	1	308	0.0058	0.620596	-3.7901		0.6073	-7.16757	1	172	0.265	0.6034	-6.9156	1	212	0.2707	0.366445	-7.04159		0.7041	5.33131	1	155	0.1448	0.9336	1.32447	1	212
C57BL/6NJ-Hspb8&lt;em1(IMPC)J&gt;/Mmjax	-/-	Hspb8	heat shock protein 8	MGI:2135756	ENSMUSG00000041548	33872	4	3							0.4375	-9.73385	1	471	0.603	0.6281	-6.41671	1	575	0.2349	0.274794	-8.07528		0.6167	-6.21346	1	596	0.25	0.3295	-10.384	1	159	0.9566	0.203203	-8.29874		0.3359	-13.2575	1	290	0.929	0.9653	-0.620972	1	159
C57BL/6NJ-Tspan13&lt;em1Llp&gt;/LlpJ	-/-	Tspan13	tetraspanin 13	MGI:1913359	ENSMUSG00000020577	32963	4	2							0.8708	-1.40015	1	98	0.0266	0.2553	-11.5427	1	127	1.3057	0.222315	-6.47141		0.9924	-0.0733463	1	103	0.0001	0.6674	-5.27841	1	564	0.1848	0.662328	-2.67588		0.4224	-8.73882	1	98	0.6492	0.1366	-18.722	1	127
C57BL/6NJ-Gtf2h3&lt;em1(IMPC)J&gt;/Mmjax	-/+	Gtf2h3	general transcription factor IIH, polypeptide 3	MGI:1277143	ENSMUSG00000029387	34716	4	4							0.4107	8.8901	1	106	0.682	0.7241	4.11187	1	86	0.1254	0.297388	6.50098		0.2453	12.3469	1	106	1.3649	0.9052	1.36549	1	585	0.0142	0.222046	6.85619		0.9735	-0.474298	1	238	0.0011	0.9978	0.0428897	1	527
C57BL/6NJ-Spag6&lt;em1(IMPC)J&gt;/Mmjax	-/-	Spag6	sperm associated antigen 6	MGI:3040687	ENSMUSG00000037708	33958	4	4							0.7883	-2.16387	1	185	0.0723	0.9957	0.0490531	1	214	0	0.78491	-1.05741		0.9585	0.443503	1	260	0.002	0.9801	0.216673	1	127	0.0006	0.939426	0.330088		0.48	-8.69993	1	300	0.5	0.4646	-7.76474	1	205
C57BL/6NJ-Dydc2&lt;em1(IMPC)J&gt;/Mmjax	-/-	Dydc2	DPY30 domain containing 2	MGI:1918450	ENSMUSG00000021791	33881	3	3							0.2829	12.9898	1	244	1.1584	0.3187	11.4915	1	244	0.9985	0.0901602	12.2406		0.101	18.4076	1	310	2.705	0.1609	15.4787	1	368	1.9734	0.0162509	16.9432		0.5562	8.48095	1	215	0.3475	0.8893	1.79672	1	168
C57BL/6NJ-Klhl32&lt;em1(IMPC)J&gt;/Mmjax	-/-	Klhl32	kelch-like 32	MGI:3612790	ENSMUSG00000040387	32953	3	2							0.8295	-2.30603	1	113	0.0466	0.6061	-7.7519	1	597	0.2662	0.50276	-5.02897		0.8672	1.5834	1	158	0.0281	0.9673	0.544732	1	557	0.0017	0.838843	1.06407		0.5115	8.16281	1	91	0.4343	0.5853	-7.7283	1	113
C57BL/6NJ-Ubxn1&lt;em1(IMPC)J&gt;/Mmjax	-/-	Ubxn1	UBX domain protein 1	MGI:1289301	ENSMUSG00000071655	33825	4	4							0.2522	11.8049	1	211	1.318	0.1293	14.7464	1	223	2.3182	0.0326095	13.2757		0.2982	9.38167	1	223	1.087	0.08129	15.0105	1	223	3.0666	0.0242407	12.1961		0.878	1.99395	1	211	0.0236	0.5795	6.1777	1	223
C57BL/6NJ-Utp20&lt;em1(IMPC)J&gt;/Mmjax	-/+	Utp20	UTP20 small subunit processome component	MGI:1917933	ENSMUSG00000004356	32355	3	2							0.5744	-6.01674	1	113	0.3172	0.5179	-7.41076	1	113	0.4208	0.297482	-6.71375		0.7866	-3.5991	1	557	0.073	0.8053	3.30385	1	557	0.0608	0.633449	-0.147622		0.3052	-12.5737	1	97	1.0627	0.1649	-19.8583	1	113
C57BL/6NJ-Cyp4f39&lt;em1(IMPC)J&gt;/Mmjax	-/+	Cyp4f39	cytochrome P450, family 4, subfamily f, polypeptide 39	MGI:2445210	ENSMUSG00000061126	32762	4	4							0.282	12.2924	1	566	1.159	0.3725	8.09534	1	211	0.7989	0.105045	10.1939		0.249	12.1565	1	566	1.331	0.573	5.27539	1	125	0.3194	0.142677	8.71596		0.3402	12.5883	1	358	0.91	0.6413	5.44519	1	178
C57BL/6NJ-Slc17a2&lt;em1(IMPC)J&gt;/Mmjax	-/-	Slc17a2	solute carrier family 17 (sodium phosphate), member 2	MGI:2443098	ENSMUSG00000036110	33591	4	3							0.5354	5.87407	1	165	0.3858	0.006589	35.3679	1	625	7.4313	0.00352775	20.621		0.8081	-2.2989	1	165	0.059	0.07656	16.3502	1	165	3.1761	0.0618681	7.02566		0.4527	9.73172	1	165	0.5664	0.1079	20.7635	1	266
C57BL/6NJ-Ppox&lt;em1(IMPC)J&gt;/Mmjax	-/+	Ppox	protoporphyrinogen oxidase	MGI:104968	ENSMUSG00000062729	33711	4	3							0.004567	30.5589	1	193	8.2349	0.01856	24.6627	1	193	5.6377	8.47635e-05	27.6108		0.007748	26.8122	1	346	7.174	0.01166	23.2436	1	193	6.4849	9.03417e-05	25.0279		0.04075	27.7112	1	141	4.2645	0.009806	31.0737	1	193
C57BL/6NJ-Tmem147&lt;em1(IMPC)J&gt;/Mmjax	-/+	Tmem147	transmembrane protein 147	MGI:1915011	ENSMUSG00000006315	33848	3	2							0.2685	15.6009	1	132	1.2349	0.1052	21.1528	1	132	2.6609	0.0282462	18.3769		0.1068	22.5205	1	132	2.637	0.0569	24.066	1	132	3.6898	0.00607692	23.2932		0.508	12.2065	1	338	0.439	0.5417	11.8598	1	519
C57BL/6NJ-Syt8&lt;em1(IMPC)J&gt;/Mmjax	-/-	Syt8	synaptotagmin VIII	MGI:1859867	ENSMUSG00000031098	33101	2	4							0.2034	-16.7155	1	558	1.621	0.4089	-11.3428	1	598	0.6829	0.0831703	-14.0292		0.4098	-10.0094	1	558	0.68	0.8856	-1.74284	1	573	0.0207	0.362919	-5.87611		0.2135	-20.0277	1	558	1.551	0.785	-4.37392	1	558
C57BL/6NJ-Luc7l3&lt;em1(IMPC)J&gt;/Mmjax	-/+	Luc7l3	LUC7-like 3 (S. cerevisiae)	MGI:1914934	ENSMUSG00000020863	33797	3	2							0.03072	31.1829	1	557	4.692	0.02077	30.5268	1	330	5.3978	0.000638054	30.8548		0.0106	29.7811	1	365	6.598	0.02828	25.94	1	330	4.8535	0.000299768	27.8606		0.1693	22.0019	1	114	1.9132	0.9788	-0.315463	1	114
C57BL/6NJ-Zbtb41&lt;em1(IMPC)J&gt;/Mmjax	-/-	Zbtb41	zinc finger and BTB domain containing 41	MGI:2444487	ENSMUSG00000033964	32940	4	2							0.08305	-23.099	1	564	3.014	0.9566	-0.630928	1	222	0.003	0.0794456	-11.865		0.4427	-9.40724	1	564	0.5	0.479	7.17125	1	83	0.5056	0.212053	-1.118		0.9682	-0.642512	1	577	0.001	0.02563	28.239	1	151
C57BL/6NJ-Tom1l1&lt;em1(IMPC)J&gt;/Mmjax	-/-	Tom1l1	target of myb1-like 1 (chicken)	MGI:1919193	ENSMUSG00000020541	33432	4	4							0.9466	0.648268	1	168	0.0045	0.4241	-9.88249	1	610	0.6396	0.401453	-4.61711		0.175	13.0779	1	347	1.847	0.9728	-0.379205	1	626	0.0012	0.17024	6.34937		0.7019	-5.386	1	560	0.146	0.2058	-17.2017	1	560
C57BL/6NJ-Efhb&lt;em1(IMPC)J&gt;/Mmjax	-/-	Efhb	EF hand domain family, member B	MGI:3045296	ENSMUSG00000023931	33945
C57BL/6NJ-Wdr70&lt;em1(IMPC)J&gt;/Mmjax	-/-	Wdr70	WD repeat domain 70	MGI:1921020	ENSMUSG00000039828	33015	3	3							0.9815	0.211365	1	127	0.0005	0.7356	-3.2319	1	127	0.1145	0.721991	-1.51027		0.9283	-0.799125	1	181	0.008	0.6864	4.19187	1	251	0.1634	0.637185	1.69637		0.4443	-9.77338	1	127	0.5889	0.8582	2.47496	1	295
C57BL/6NJ-Ttbk2&lt;em1(IMPC)J&gt;/Mmjax	-/+	Ttbk2	tau tubulin kinase 2	MGI:2155779	ENSMUSG00000090100	33912	4	3							0.2215	15.1476	1	221	1.5032	0.4158	9.70702	1	221	0.6647	0.0920997	12.4273		0.1348	17.7869	1	221	2.252	0.2124	13.841	1	221	1.5639	0.0286315	15.814		0.5568	9.60644	1	521	0.345	0.849	3.11852	1	521
C57BL/6NJ-Slc4a1ap&lt;em1(IMPC)J&gt;/Mmjax	-/-	Slc4a1ap	solute carrier family 4 (anion exchanger), member 1, adaptor protein	MGI:1196608	ENSMUSG00000029141	34089	4	2							0.7579	-4.10825	1	535	0.095	0.1077	20.5989	1	162	2.6162	0.0816258	8.24532		0.4433	-8.99499	1	162	0.59	0.08916	19.6159	1	162	2.9244	0.0395246	5.31045		0.06154	-28.8269	1	287	3.522	0.4253	12.5643	1	326
C57BL/6NJ-Cdkn2aip&lt;em1(IMPC)J&gt;/Mmjax	-/-	Cdkn2aip	CDKN2A interacting protein	MGI:1918175	ENSMUSG00000038069	35202
C57BL/6NJ-Trim69&lt;em1(IMPC)J&gt;/Mmjax	-/-	Trim69	tripartite motif-containing 69	MGI:1918178	ENSMUSG00000033368	34785	3	4							0.4777	9.28312	1	286	0.5054	0.6449	5.80507	1	277	0.2129	0.308069	7.54409		0.4535	9.35971	1	286	0.563	0.5415	7.54745	1	584	0.3732	0.24557	8.45358		0.8658	2.75748	1	521	0.028	0.2997	15.5786	1	297
C57BL/6NJ-Tex21&lt;em1(IMPC)J&gt;/Mmjax	-/-	Tex21	testis expressed gene 21	MGI:1931131	ENSMUSG00000021056	35100	4	2							0.07755	-26.6626	1	160	3.1559	0.4574	11.6563	1	405	0.5533	0.0354714	-7.50314		0.3043	-14.6821	1	160	1.062	0.6237	6.46497	1	630	0.241	0.189792	-4.10858		0.06093	-31.3711	1	160	3.5618	0.9518	-1.05156	1	197
C57BL/6NJ-4933402J07Rik&lt;em1(IMPC)J&gt;/Mmjax	-/-	4933402J07Rik	RIKEN cDNA 4933402J07 gene	MGI:3607717	ENSMUSG00000069971	33217	4	2							0.3964	9.51243	1	90	0.7261	0.9319	-0.814412	1	205	0.0073	0.369405	4.34901		0.09583	14.0551	1	205	2.799	0.7516	-2.68654	1	205	0.1004	0.0720258	5.68429		0.8019	-3.68258	1	364	0.063	0.7714	-4.09171	1	291
C57BL/6NJ-Pop5&lt;em1(IMPC)J&gt;/Mmjax	-/+	Pop5	processing of precursor 5, ribonuclease P/MRP family (S. cerevisiae)	MGI:2151221	ENSMUSG00000060152	35199	4	2							0.9184	1.52736	1	154	0.0105	0.06783	29.0138	1	391	3.3533	0.0622951	15.2706		0.4823	-10.5785	1	114	0.496	0.1531	20.497	1	391	2.0494	0.0738401	4.95925		0.4476	-13.3786	1	139	0.58	0.04207	36.1277	1	520
C57BL/6NJ-Lysmd1&lt;em1(IMPC)J&gt;/Mmjax	-/-	Lysmd1	LysM, putative peptidoglycan-binding, domain containing 1	MGI:1919409	ENSMUSG00000053769	34666	3	3							0.01371	35.3595	1	319	6.143	0.06511	23.073	1	159	3.4499	0.000892658	29.2163		0.01276	33.9023	1	319	6.272	0.1767	17.8111	1	200	1.838	0.00225469	25.8567		0.07912	30.5192	1	489	3.095	0.3428	15.9845	1	200
C57BL/6NJ-Shc4&lt;em1(IMPC)J&gt;/Mmjax	-/-	Shc4	SHC (Src homology 2 domain containing) family, member 4	MGI:2655364	ENSMUSG00000035109	33595	4	3							0.01458	30.0025	1	559	6.003	0.1031	17.7509	1	280	2.6751	0.0015032	23.8767		0.1632	13.8583	1	116	1.96	0.2058	12.569	1	361	1.6064	0.0335866	13.2136		0.3273	13.3383	1	116	0.9676	0.7245	4.49509	1	268
C57BL/6NJ-Fyttd1&lt;em1(IMPC)J&gt;/Mmjax	-/-	Fyttd1	forty-two-three domain containing 1	MGI:1917955	ENSMUSG00000022800	34006	4	4							0.6879	-4.68606	1	518	0.161	0.6508	-5.52033	1	620	0.2051	0.447685	-5.10319		0.5776	-5.80312	1	277	0.31	0.4531	-7.49175	1	309	0.5644	0.261711	-6.64744		0.5769	-7.323	1	371	0.311	0.3425	-13.0614	1	297
C57BL/6NJ-Hars2&lt;em1(IMPC)J&gt;/Mmjax	-/+	Hars2	histidyl-tRNA synthetase 2	MGI:1918041	ENSMUSG00000019143	33694	4	2							0.692	-5.21814	1	558	0.157	0.7998	-2.86055	1	244	0.0645	0.553462	-4.03935		0.5308	-7.63542	1	558	0.393	0.7168	-3.85995	1	207	0.132	0.380477	-5.74768		0.4895	-11.1439	1	558	0.478	0.6946	-6.32562	1	558
C57BL/6NJ-Wdr18&lt;em1(IMPC)J&gt;/Mmjax	-/+	Wdr18	WD repeat domain 18	MGI:2158400	ENSMUSG00000035754	33040	4	3							0.9099	0.890461	1	115	0.0129	0.6515	-5.81578	1	599	0.2042	0.5928	-2.46266		0.8913	-1.09066	1	160	0.0187	0.7774	-2.68792	1	172	0.0802	0.692897	-1.88929		0.3788	-13.1835	1	565	0.775	0.4031	-12.7763	1	599
C57BL/6NJ-Nsl1&lt;em1(IMPC)J&gt;/Mmjax	-/+	Nsl1	NSL1, MIS12 kinetochore complex component	MGI:2685830	ENSMUSG00000062510	33983	4	3							0.8482	2.51406	1	355	0.036	0.6549	-5.40373	1	243	0.2003	0.555486	-1.44483		0.8229	2.48157	1	201	0.05	0.707	-4.11602	1	260	0.1416	0.58179	-0.817225		0.352	15.2899	1	542	0.867	0.581	-7.6523	1	212
C57BL/6NJ-Tmem164&lt;em1(IMPC)J&gt;/Mmjax	-/- , -/Y	Tmem164	transmembrane protein 164	MGI:2148020	ENSMUSG00000047045	33042	3	2							0.7633	-4.33356	1	557	0.09	0.5564	-8.97965	1	623	0.3463	0.4247	-6.6566		0.468	-8.10866	1	178	0.528	0.4163	-11.3014	1	623	0.6616	0.194828	-9.70505		0.3391	14.6102	1	90	0.9238	0.6875	4.94365	1	118
C57BL/6NJ-Pla2g4d&lt;em1(IMPC)J&gt;/Mmjax	-/-	Pla2g4d	phospholipase A2, group IVD	MGI:1925640	ENSMUSG00000070719	33803	4	3							0.7523	3.85548	1	559	0.099	0.1172	17.9061	1	318	2.468	0.0881696	10.8808		0.8678	-1.85885	1	578	0.027	0.05374	19.154	1	333	3.7472	0.0466356	8.64758		0.8294	3.22711	1	559	0.046	0.3305	13.5897	1	209
C57BL/6NJ-Afmid&lt;em1Llp&gt;/LlpJ	-/-	Afmid	arylformamidase	MGI:2448704	ENSMUSG00000017718	32962	2	3							0.4595	9.69111	1	236	0.5488	0.4048	10.2344	1	246	0.6964	0.186006	9.96277		0.2323	14.6371	1	316	1.432	0.233	12.9715	1	246	1.4297	0.0541259	13.8043		0.8149	-3.71432	1	246	0.0549	0.8243	-3.13002	1	246
C57BL/6NJ-Crcp&lt;em1(IMPC)J&gt;/Mmjax	-/+	Crcp	calcitonin gene-related peptide-receptor component protein	MGI:1100818	ENSMUSG00000025532	32761	3	3							0.3712	7.79956	1	114	0.8059	0.859	1.97003	1	171	0.0317	0.318861	4.88479		0.404	7.07209	1	127	0.7012	0.4907	7.19311	1	84	0.4792	0.198243	7.1326		0.9578	0.669351	1	103	0.0028	0.6904	5.02702	1	127
C57BL/6NJ-Myh13&lt;em1(IMPC)J&gt;/Mmjax	-/-	Myh13	myosin, heavy polypeptide 13, skeletal muscle	MGI:1339967	ENSMUSG00000060180	33081	4	2							0.6429	-4.54295	1	114	0.2162	0.9913	-0.109595	1	127	0.0001	0.637307	-2.32627		0.7333	-2.70911	1	127	0.1166	0.7555	3.26531	1	295	0.0972	0.554008	0.278103		0.8048	-3.54528	1	114	0.0614	0.5452	-9.69621	1	558
C57BL/6NJ-Dnajb4&lt;em1(IMPC)J&gt;/Mmjax	-/-	Dnajb4	DnaJ heat shock protein family (Hsp40) member B4	MGI:1914285	ENSMUSG00000028035	32894	4	3							0.8541	1.6728	1	115	0.034	0.9289	-0.980574	1	296	0.008	0.793373	0.346114		0.4821	5.16881	1	128	0.4971	0.56	5.63442	1	301	0.3404	0.269976	5.40162		0.7852	-3.07284	1	115	0.0746	0.684	4.90839	1	115
C57BL/6NJ-Zfp52&lt;em1(IMPC)J&gt;/Mmjax	-/-	Zfp52	zinc finger protein 52	MGI:99199	ENSMUSG00000051341	33882	4	3							0.2168	14.3244	1	187	1.5357	0.6782	-4.97687	1	507	0.1724	0.147034	4.67376		0.3296	10.5207	1	187	0.955	0.726	-3.82882	1	507	0.1229	0.23929	3.34596		0.2975	15.1699	1	451	1.088	0.5159	-9.95657	1	193
C57BL/6NJ-Uckl1&lt;em1(IMPC)J&gt;/Mmjax	-/-	Uckl1	uridine-cytidine kinase 1-like 1	MGI:1915806	ENSMUSG00000089917	33471	4	4							0.3491	-10.7217	1	560	0.878	0.6446	-5.35167	1	560	0.213	0.22503	-8.03668		0.2771	-11.5181	1	560	1.183	0.4968	-7.25845	1	560	0.4623	0.137663	-9.38826		0.9416	0.95691	1	193	0.0054	0.7739	3.25204	1	223
C57BL/6NJ-Slain2&lt;em1(IMPC)J&gt;/Mmjax	-/+	Slain2	SLAIN motif family, member 2	MGI:1923241	ENSMUSG00000036087	32960	4	4							0.002408	34.8229	1	560	9.293	0.9369	-0.768259	1	236	0.0063	0.00225606	17.0273		0.03273	19.5799	1	221	4.617	0.9115	-1.05881	1	335	0.0124	0.0298334	9.26056		0.07605	24.3578	1	247	3.173	0.8984	-1.6574	1	288
C57BL/6NJ-Arhgap4&lt;em1(IMPC)J&gt;/Mmjax	-/- , -/Y	Arhgap4	Rho GTPase activating protein 4	MGI:2159577	ENSMUSG00000031389	32732	2	4							0.7344	-4.47163	1	558	0.115	0.6051	-6.87289	1	558	0.2677	0.444385	-5.67226		0.3278	8.25975	1	144	0.9641	0.8674	-1.75581	1	295	0.0279	0.284334	3.25197		0.6566	6.12895	1	114	0.1987	0.7838	-3.47423	1	92
C57BL/6NJ-Actr3b&lt;em1(IMPC)J&gt;/Mmjax	-/-	Actr3b	ARP3 actin-related protein 3	MGI:2661120	ENSMUSG00000056367	35364	2	3							0.844	3.39828	1	90	0.039	0.9937	-0.139481	1	249	0.0001	0.838683	1.6294		0.9904	0.197196	1	301	0.0001	0.439	-12.5299	1	237	0.601	0.434786	-6.16635		0.9248	1.71539	1	117	0.009	0.893	-2.80506	1	237
C57BL/6NJ-Pop7&lt;em1(IMPC)J&gt;/Mmjax	-/+	Pop7	processing of precursor 7, ribonuclease P family, (S. cerevisiae)	MGI:1921347	ENSMUSG00000029715	33771	4	3							0.8244	-2.55686	1	154	0.0494	0.4205	-8.4998	1	154	0.6523	0.34666	-5.52833		0.846	-1.90044	1	193	0.037	0.7327	-3.68679	1	154	0.117	0.619864	-2.79362		0.2785	-16.2138	1	215	1.1801	0.08655	-23.5118	1	459
C57BL/6NJ-Gm5136&lt;em1(IMPC)J&gt;/Mmjax	-/-	Gm5136	BRCA1/BRCA2-containing complex, subunit 3, domain containing	MGI:3647286	ENSMUSG00000112039	35198	3	3							0.08761	27.4844	1	109	2.971	0.6983	6.11862	1	398	0.1505	0.0611781	16.8015		0.05197	28.8357	1	109	3.86	0.875	2.10146	1	583	0.0248	0.0454738	15.4686		0.3392	16.8863	1	541	0.915	0.5646	10.3283	1	244
C57BL/6NJ-Zfp786&lt;em1(IMPC)J&gt;/Mmjax	-/-	Zfp786	zinc finger protein 786	MGI:3026883	ENSMUSG00000051499	33601	3	2							0.3619	11.7081	1	231	0.8347	0.9925	-0.127974	1	129	0.0001	0.359186	5.79008		0.0532	23.7483	1	309	3.766	0.9374	-0.882381	1	144	0.0062	0.0498697	11.433		0.7368	5.36482	1	231	0.1132	0.9762	-0.506793	1	563
C57BL/6NJ-Lyar&lt;em1(IMPC)J&gt;/Mmjax	-/-	Lyar	Ly1 antibody reactive clone	MGI:107470	ENSMUSG00000067367	34332	4	4							0.01395	26.7355	1	285	6.1204	0.2639	13.1464	1	164	1.2568	0.00368141	19.941		0.03258	22.1243	1	285	4.612	0.3742	9.05341	1	216	0.7931	0.0121914	15.5889		0.05879	24.6109	1	285	3.6001	0.2141	17.5611	1	426
C57BL/6NJ-Ing5&lt;em1(IMPC)J&gt;/Mmjax	-/-	Ing5	inhibitor of growth family, member 5	MGI:1922816	ENSMUSG00000026283	32908	2	3							0.8725	1.69675	1	200	0.0258	0.8067	-3.26529	1	204	0.06	0.703846	-0.784267		0.4161	8.02242	1	200	0.664	0.8428	2.38746	1	204	0.0394	0.350689	5.20494		0.3869	14.8369	1	114	0.7545	0.1365	-23.6762	1	204
C57BL/6NJ-Amigo2&lt;em1(IMPC)J&gt;/Mmjax	-/-	Amigo2	adhesion molecule with Ig like domain 2	MGI:2145995	ENSMUSG00000048218	34657	4	3							0.1532	14.7992	1	122	2.0662	0.1147	17.602	1	122	2.5242	0.017572	16.2006		0.07587	20.9371	1	122	3.205	0.09078	20.3336	1	371	2.8753	0.00688748	20.6354		0.4705	8.36983	1	122	0.5241	0.01572	34.8999	1	244
C57BL/6NJ-Gulp1&lt;em1(IMPC)J&gt;/Mmjax	-/-	Gulp1	GULP, engulfment adaptor PTB domain containing 1	MGI:1920407	ENSMUSG00000056870	33346	3	2							0.1677	16.828	1	96	1.9328	0.05051	25.1986	1	222	3.8663	0.00847053	21.0133		0.2473	11.7441	1	96	1.3551	0.04246	27.2761	1	563	4.1357	0.0105004	19.5101		0.5254	9.54445	1	96	0.4062	0.00323	51.7523	1	563
C57BL/6NJ-Snx12&lt;em1(IMPC)J&gt;/Mmjax	-/- , -/Y	Snx12	sorting nexin 12	MGI:1919331	ENSMUSG00000046032	34509	3	4							0.9729	0.391146	1	109	0.0012	0.8951	-1.59822	1	220	0.0174	0.870843	-0.603535		0.2591	12.9721	1	220	1.2	0.4077	8.64114	1	235	0.6879	0.105635	10.8066		0.5003	-9.36024	1	244	0.4557	0.5282	-8.9974	1	244
C57BL/6NJ-Klc3&lt;em1(IMPC)J&gt;/Mmjax	-/-	Klc3	kinesin light chain 3	MGI:1277971	ENSMUSG00000040714	33301	3	4							0.9018	-1.27328	1	180	0.0153	0.7384	-3.59381	1	210	0.1118	0.665889	-2.43355		0.4662	7.20607	1	92	0.5355	0.8846	1.40501	1	164	0.0211	0.412401	4.30554		0.8517	-2.41093	1	120	0.0351	0.6466	5.68387	1	210
C57BL/6NJ-Nkpd1&lt;em1(IMPC)J&gt;/Mmjax	-/-	Nkpd1	NTPase, KAP family P-loop domain containing 1	MGI:1916797	ENSMUSG00000060621	33469	2	4							0.3219	10.9	1	105	0.9907	0.8163	2.83315	1	290	0.0541	0.262767	6.86656		0.2537	12.4704	1	87	1.3204	0.8557	-1.46111	1	165	0.0332	0.217091	5.50463		0.4746	8.82035	1	105	0.5149	0.796	3.81971	1	290
C57BL/6NJ-Arl5a&lt;em1(IMPC)J&gt;/Mmjax	-/-	Arl5a	ADP-ribosylation factor-like 5A	MGI:1922673	ENSMUSG00000036093	33209	3	4							0.7373	-4.08391	1	559	0.112	0.8763	-1.98923	1	599	0.0243	0.646096	-3.03657		0.6334	-5.78877	1	631	0.227	0.7285	-3.56715	1	353	0.1207	0.461432	-4.67796		0.5341	-9.28843	1	559	0.387	0.6568	-6.48003	1	559
C57BL/6NJ-Abca2&lt;em1(IMPC)J&gt;/Mmjax	-/-	Abca2	ATP-binding cassette, sub-family A member 2	MGI:99606	ENSMUSG00000026944	33139	1	4							0.8425	-2.86478	1	557	0.039	0.9734	0.488807	1	557	0.0011	0.82009	-1.18799		0.9953	-0.0631078	1	284	0	0.9907	-0.118122	1	215	0.0001	0.986044	-0.0906147		0.5214	-10.5312	1	355	0.411	0.8924	-1.83597	1	232
C57BL/6NJ-Cntnap5b&lt;em1(IMPC)J&gt;/Mmjax	-/-	Cntnap5b	contactin associated protein-like 5B	MGI:3664583	ENSMUSG00000067028	33478	3	3							0.1707	17.6138	1	273	1.8864	0.4649	9.22447	1	157	0.5367	0.0793584	13.4192		0.2018	15.5896	1	273	1.637	0.1768	15.56	1	157	1.8407	0.0356782	15.5748		0.06307	28.2817	1	301	3.48	0.3968	12.7636	1	301
C57BL/6NJ-Tifa&lt;em1(IMPC)J&gt;/Mmjax	-/-	Tifa	TRAF-interacting protein with forkhead-associated domain	MGI:2182965	ENSMUSG00000046688	33490	4	4							0.2235	12.4671	1	257	1.4891	0.3385	9.91718	1	216	0.9203	0.0756548	11.1921		0.3127	9.3094	1	257	1.0233	0.1122	14.7958	1	396	2.5347	0.0350849	12.0526		0.1817	17.6882	1	312	1.7919	0.7758	3.39838	1	165
C57BL/6NJ-Rab33b&lt;em1(IMPC)J&gt;/Mmjax	-/-	Rab33b	RAB33B, member RAS oncogene family	MGI:1330805	ENSMUSG00000027739	34032	4	4							0.04843	20.3367	1	310	3.9261	0.04288	21.4051	1	277	4.1383	0.00207668	20.8709		0.05272	18.5506	1	295	3.783	0.05362	18.1923	1	277	3.7563	0.00282685	18.3714		0.04089	26.8354	1	300	4.217	0.02617	27.4959	1	310
C57BL/6NJ-Cped1&lt;em1(IMPC)J&gt;/Mmjax	-/-	Cped1	cadherin-like and PC-esterase domain containing 1	MGI:2444814	ENSMUSG00000062980	34640	4	3							0.671	5.20127	1	251	0.1809	0.8258	2.59501	1	251	0.0485	0.554112	3.89814		0.5666	6.95434	1	209	0.329	0.7624	3.32713	1	251	0.0916	0.431976	5.14074		0.898	-1.91921	1	449	0.016	0.9897	0.18759	1	203
C57BL/6NJ-Mphosph10&lt;em1(IMPC)J&gt;/Mmjax	-/+	Mphosph10	M-phase phosphoprotein 10 (U3 small nucleolar ribonucleoprotein)	MGI:1915223	ENSMUSG00000030521	32943	3	4							0.3874	10.6722	1	559	0.748	0.9735	-0.358294	1	194	0.0011	0.377134	5.15694		0.09677	18.8882	1	559	2.767	0.722	3.61173	1	284	0.1269	0.0698679	11.2499		0.3379	13.4653	1	171	0.9237	0.67	5.76817	1	284
C57BL/6NJ-Pfas&lt;em1(IMPC)J&gt;/Mmjax	-/+	Pfas	phosphoribosylformylglycinamidine synthase (FGAR amidotransferase)	MGI:2684864	ENSMUSG00000020899	33863	3	3							0.07478	22.9184	1	287	3.1981	0.04881	23.9951	1	431	3.9041	0.00365001	23.4568		0.1402	16.7845	1	267	2.18	0.1399	17.0424	1	287	2.1911	0.019614	16.9135		0.3226	14.4313	1	267	0.9819	0.4257	12.4095	1	287
C57BL/6NJ-Zfp113&lt;em1(IMPC)J&gt;/Mmjax	-/-	Zfp113	zinc finger protein 113	MGI:1929116	ENSMUSG00000037007	33102	4	4							0.2408	-11.2969	1	93	1.3938	0.3648	-8.16497	1	93	0.8293	0.0878438	-9.73092		0.3813	-6.20377	1	116	0.7725	0.5828	-4.70199	1	93	0.3038	0.222222	-5.45288		0.497	-9.48655	1	560	0.461	0.9864	0.148135	1	150
C57BL/6NJ-Dennd6a&lt;em1(IMPC)J&gt;/Mmjax	-/-	Dennd6a	DENN domain containing 6A	MGI:2442980	ENSMUSG00000040818	32820	3	3							0.03065	-20.5018	1	122	4.7831	0.06456	-25.7387	1	598	3.429	0.00197876	-23.1203		0.04092	-16.3162	1	122	4.2694	0.202	-16.1976	1	598	1.6314	0.00826584	-16.2569		0.01651	-31.2214	1	122	5.9098	0.003867	-34.3413	1	122
C57BL/6NJ-Ncapd3&lt;em1(IMPC)J&gt;/Mmjax	-/+	Ncapd3	non-SMC condensin II complex, subunit D3	MGI:2142989	ENSMUSG00000035024	34208	3	3							0.05486	25.1271	1	322	3.7132	0.651	6.45219	1	249	0.2052	0.0357139	15.7896		0.05227	24.0837	1	322	3.795	0.9925	-0.119536	1	249	0.0001	0.051878	11.9821		0.3249	17.4919	1	541	0.97	0.9439	1.22881	1	536
C57BL/6NJ-Mamdc2&lt;em1(IMPC)J&gt;/Mmjax	-/-	Mamdc2	MAM domain containing 2	MGI:1918988	ENSMUSG00000033207	33434	4	3							0.02153	28.1305	1	559	5.313	0.331	10.7489	1	266	0.9484	0.00712643	19.4397		0.01609	27.2489	1	559	5.828	0.1873	12.8952	1	289	1.7468	0.00301366	20.072		0.8193	3.10747	1	86	0.0525	0.5614	7.46114	1	266
C57BL/6NJ-Rnf217&lt;em1(IMPC)J&gt;/Mmjax	-/-	Rnf217	ring finger protein 217	MGI:3610311	ENSMUSG00000063760	34213	2	4							0.0502	25.5843	1	199	3.8818	0.02924	28.0379	1	208	4.82	0.00146785	26.8111		0.02551	27.7407	1	199	5.064	0.01173	30.1864	1	208	6.4648	0.000299232	28.9635		0.2226	19.4713	1	379	1.492	0.9896	0.207214	1	129
C57BL/6NJ-Mical3&lt;em1(IMPC)J&gt;/Mmjax	-/-	Mical3	microtubule associated monooxygenase, calponin and LIM domain containing 3	MGI:2442733	ENSMUSG00000051586	32432	4	1							0.2127	-13.4034	1	113	1.5704	0.4244	-9.13914	1	113	0.6427	0.0902699	-11.2713		0.1577	-12.3031	1	126	2.0204	0.9022	-1.63201	1	557	0.0151	0.142277	-6.96757		0.4635	-9.06897	1	91	0.5421	0.4836	-9.9733	1	113
C57BL/6NJ-Ccdc15&lt;em1(IMPC)J&gt;/Mmjax	-/-	Ccdc15	coiled-coil domain containing 15	MGI:2444488	ENSMUSG00000034303	33488	4	4							0.01916	26.8001	1	560	5.51	0.9131	1.18124	1	279	0.0119	0.017495	13.9907		0.02	22.1947	1	326	5.465	0.2473	10.8216	1	203	1.3464	0.004946	16.5081		0.2546	14.7833	1	295	1.302	0.853	-2.21385	1	193
C57BL/6NJ-Tktl2&lt;em1(IMPC)J&gt;/Mmjax	-/-	Tktl2	transketolase-like 2	MGI:1921669	ENSMUSG00000025519	34223	4	4							0.1466	16.4125	1	214	2.1222	0.5875	6.07765	1	214	0.2952	0.0861275	11.2451		0.04098	21.396	1	344	4.208	0.1425	15.5469	1	265	2.1632	0.00583965	18.4715		0.1457	18.8813	1	344	2.126	0.8869	-2.02535	1	265
C57BL/6NJ-Ergic1&lt;em1(IMPC)J&gt;/Mmjax	-/+	Ergic1	endoplasmic reticulum-golgi intermediate compartment 1	MGI:1914708	ENSMUSG00000001576	33594	4	4							0.4921	-7.82073	1	560	0.472	0.9449	-0.847947	1	620	0.0048	0.464985	-4.33434		0.81	-2.53273	1	560	0.057	0.5929	-4.88846	1	267	0.2865	0.480249	-3.7106		0.2033	-17.0054	1	330	1.624	0.06175	-22.4556	1	267
C57BL/6NJ-Ttc7b&lt;em1(IMPC)J&gt;/Mmjax	-/+	Ttc7b	tetratricopeptide repeat domain 7B	MGI:2144724	ENSMUSG00000033530	32448	4	1							0.7921	2.52398	1	113	0.0698	0.4485	8.67778	1	113	0.5785	0.355257	5.60088		0.5609	5.40583	1	126	0.3399	0.1601	16.0786	1	244	1.985	0.0898001	10.7422		0.6759	-5.2008	1	91	0.1759	0.9507	0.84328	1	97
C57BL/6NJ-S100a16&lt;em1(IMPC)J&gt;/Mmjax	-/+	S100a16	S100 calcium binding protein A16	MGI:1915110	ENSMUSG00000074457	33444	4	2							0.1258	20.8722	1	128	2.3743	0.0552	25.8006	1	282	3.7066	0.00694416	23.3364		0.0747	23.1709	1	128	3.229	0.004842	35.0585	1	282	8.0646	0.000361697	29.1147		0.06312	32.6314	1	515	3.468	0.02994	35.1399	1	289
C57BL/6NJ-Rrbp1&lt;em1(IMPC)J&gt;/Mmjax	-/-	Rrbp1	ribosome binding protein 1	MGI:1932395	ENSMUSG00000027422	33437	2	4							0.003698	36.0259	1	336	8.5458	0.7817	-3.84055	1	598	0.0768	0.00289073	16.0927		0.000232	41.8769	1	348	13.8	0.9997	-0.00359189	1	244	0	0.00023193	20.9366		0.1057	25.2088	1	336	2.631	0.7421	4.95212	1	332
C57BL/6NJ-Slc7a3&lt;em1(IMPC)J&gt;/Mmjax	-/- , -/Y	Slc7a3	solute carrier family 7 (cationic amino acid transporter, y+ system), member 3	MGI:1100521	ENSMUSG00000031297	33962	3	4							0.001759	38.3406	1	559	9.8	0.3433	11.0137	1	161	0.9033	0.000603865	24.6771		0.004313	31.0201	1	437	8.233	0.2727	11.3099	1	88	1.2182	0.00117616	21.165		0.24	16.0083	1	257	1.3873	0.7394	4.30509	1	184
C57BL/6NJ-Plekhg2&lt;em1(IMPC)J&gt;/Mmjax	-/-	Plekhg2	pleckstrin homology domain containing, family G (with RhoGef domain) member 2	MGI:2141874	ENSMUSG00000037552	34168	3	3							0.3584	11.6758	1	253	0.8465	0.1253	19.0834	1	274	2.3646	0.0449075	15.3796		0.3232	12.0489	1	253	0.979	0.0763	22.5874	1	369	3.1597	0.0246602	17.3181		0.21	19.0294	1	253	1.5791	0.1587	22.7601	1	401
C57BL/6NJ-Hesx1&lt;em1(IMPC)J&gt;/Mmjax	-/+	Hesx1	homeobox gene expressed in ES cells	MGI:96071	ENSMUSG00000040726	33180
C57BL/6NJ-Faxc&lt;em1(IMPC)J&gt;/Mmjax	-/+	Faxc	failed axon connections homolog	MGI:1923382	ENSMUSG00000028246	32952	4	4							0.7592	-2.7334	1	100	0.0945	0.03368	-18.9953	1	140	4.6008	0.0255699	-10.8644		0.9953	0.0453931	1	152	0	0.3589	-7.56576	1	146	0.8471	0.357213	-3.76018		0.4103	-11.4504	1	566	0.678	0.04222	-22.9384	1	135
C57BL/6NJ-Denn2b&lt;em1(IMPC)J&gt;/Mmjax	-/-	Denn2b	DENN domain containing 2B	MGI:108517	ENSMUSG00000031024	34008	4	3							0.9787	-0.300421	1	349	0.0007	0.9829	0.24779	1	251	0.0005	0.961964	-0.0263156		0.4023	8.78609	1	223	0.704	0.1618	13.2653	1	146	1.977	0.0650921	11.0257		0.9285	1.22385	1	266	0.0081	0.6485	5.89033	1	146
C57BL/6NJ-Arhgap20&lt;em1(IMPC)J&gt;/Mmjax	-/-	Arhgap20	Rho GTPase activating protein 20	MGI:2445175	ENSMUSG00000053199	33050	2	3							0.4707	8.79409	1	132	0.5233	0.02611	28.7242	1	276	5.0022	0.01229	18.7591		0.2598	13.1482	1	126	1.281	0.09725	16.3808	1	132	2.7896	0.0252655	14.7645		0.9766	-0.472756	1	167	0.0009	0.8498	2.96624	1	195
C57BL/6NJ-Snx33&lt;em1(IMPC)J&gt;/Mmjax	-/-	Snx33	sorting nexin 33	MGI:2443239	ENSMUSG00000032733	32652	1	4							0.8303	-2.33288	1	113	0.0461	0.887	1.56944	1	126	0.0203	0.736476	-0.381718		0.9166	-0.924695	1	143	0.011	0.4807	8.11617	1	244	0.4989	0.44061	3.59574		0.5669	-7.18167	1	97	0.3301	0.9305	-1.20125	1	126
C57BL/6NJ-Dmtf1l&lt;em1(IMPC)J&gt;/Mmjax	-/- , -/Y	Dmtf1l	cyclin D binding myb like transcription factor 1 like	MGI:3045322	ENSMUSG00000058670	35035	4	3							0.3949	11.9134	1	173	0.7273	0.8529	-2.59194	1	167	0.0345	0.33681	4.66074		0.3936	11.1194	1	173	0.731	0.7817	-3.58982	1	167	0.077	0.307677	3.76478		0.2194	19.8827	1	521	1.51	0.8761	-2.5376	1	167
C57BL/6NJ-Nphp3&lt;em1(IMPC)J&gt;/Mmjax	-/+	Nphp3	nephronophthisis 3 (adolescent)	MGI:1921275	ENSMUSG00000032558	33160	2	3							0.09737	25.5918	1	294	2.7657	0.05675	29.9762	1	279	3.6603	0.00552575	27.784		0.04378	31.6789	1	488	4.086	0.06687	26.6857	1	279	3.3846	0.00292757	29.1823		0.5653	11.1024	1	519	0.33	0.1693	26.9499	1	347
C57BL/6NJ-Brd3&lt;em1(IMPC)J&gt;/Mmjax	-/+	Brd3	bromodomain containing 3	MGI:1914632	ENSMUSG00000026918	34870	4	2							0.001551	-57.3772	1	162	10.366	0.9936	0.13414	1	129	0.0001	0.00154107	-28.6215		0.007151	-41.9709	1	162	7.421	0.8268	-3.41626	1	114	0.0481	0.00591245	-22.6936		0.02544	-41.3452	1	243	5.0555	0.08693	-37.0194	1	114
C57BL/6NJ-Dhx38&lt;em1(IMPC)J&gt;/Mmjax	-/+	Dhx38	DEAH-box helicase 38	MGI:1927617	ENSMUSG00000037993	32566	3	3							0.002531	-30.6473	1	114	9.5355	0.102	-17.2089	1	114	2.7175	0.000258162	-23.9281		0.1749	-16.9538	1	598	1.844	0.8317	-2.58004	1	558	0.0452	0.145464	-9.7669		0.01635	-27.5759	1	92	5.9827	0.1257	-20.0868	1	114
C57BL/6NJ-Ndc80&lt;em1(IMPC)J&gt;/Mmjax	-/+	Ndc80	NDC80 kinetochore complex component	MGI:1914302	ENSMUSG00000024056	32907	3	3							0.03407	-27.9904	1	558	4.513	0.5299	-8.62094	1	598	0.3949	0.0180537	-18.3057		0.0675	-22.2544	1	558	3.35	0.4009	-9.10978	1	144	0.7098	0.0270608	-15.6821		0.02713	-35.7061	1	558	4.908	0.04136	-30.9169	1	399
C57BL/6NJ-Trpm3&lt;em1(IMPC)J&gt;/Mmjax	-/-	Trpm3	transient receptor potential cation channel, subfamily M, member 3	MGI:2443101	ENSMUSG00000052387	32685	1	4							0.2751	-15.8473	1	563	1.193	0.4732	-10.8323	1	597	0.5152	0.130177	-13.3398		0.7871	-2.46198	1	93	0.0734	0.6572	-5.10432	1	294	0.1973	0.517282	-3.78315		0.3608	-16.2049	1	563	0.836	0.0451	-30.4839	1	294
C57BL/6NJ-Jakmip2&lt;em1(IMPC)J&gt;/Mmjax	-/-	Jakmip2	janus kinase and microtubule interacting protein 2	MGI:1923467	ENSMUSG00000024502	34664	3	4							0.3554	-15.5555	1	163	0.8591	0.5513	-9.83099	1	121	0.357	0.195932	-12.6932		0.9424	-1.0183	1	230	0.005	0.8325	2.95841	1	244	0.0448	0.784548	0.970056		0.01677	-38.1171	1	507	5.758	0.5747	-11.2218	1	124
C57BL/6NJ-Tmem179&lt;em2(IMPC)J&gt;/Mmjax	-/-	Tmem179	transmembrane protein 179	MGI:2144891	ENSMUSG00000054013	34788	3	3							0.04702	-36.2035	1	162	4.0057	0.5133	11.3738	1	114	0.43	0.0241354	-12.4149		0.5706	-8.83021	1	162	0.32	0.888	1.99741	1	265	0.0199	0.506693	-3.4164		0.9091	-2.35163	1	155	0.0131	0.6211	10.7846	1	114
C57BL/6NJ-Zbtb44&lt;em1(IMPC)J&gt;/Mmjax	-/-	Zbtb44	zinc finger and BTB domain containing 44	MGI:1925123	ENSMUSG00000047412	33044	1	4							0.6627	-5.6637	1	143	0.191	0.2197	-18.6898	1	597	1.5094	0.145595	-12.1768		0.8626	-2.29682	1	91	0.0301	0.5383	-8.49118	1	607	0.3792	0.464338	-5.394		0.778	-4.97064	1	557	0.079	0.8936	-2.33355	1	563
C57BL/6NJ-Cnep1r1&lt;em1(IMPC)J&gt;/Mmjax	-/+	Cnep1r1	CTD nuclear envelope phosphatase 1 regulatory subunit 1	MGI:1921981	ENSMUSG00000036810	32825	3	2							0.6678	-4.50083	1	126	0.185	0.2069	-18.3635	1	557	1.5968	0.138168	-11.4322		0.949	-0.563395	1	143	0.0041	0.9081	-1.57383	1	607	0.0133	0.861787	-1.06861		0.8132	-2.94039	1	91	0.0562	0.03717	-28.7629	1	126
C57BL/6NJ-Cr2&lt;em1Llp&gt;/LlpJ	-/-	Cr2	complement receptor 2	MGI:88489	ENSMUSG00000026616	32961	2	4							0.3963	-8.32617	1	114	0.725	0.8923	1.35022	1	127	0.0184	0.353618	-3.48797		0.6216	-3.90884	1	127	0.2448	0.5741	5.41817	1	114	0.3177	0.356861	0.754664		0.2593	-15.3421	1	114	1.285	0.6289	-6.24291	1	114
C57BL/6NJ-Specc1&lt;em1(IMPC)J&gt;/Mmjax	-/-	Specc1	sperm antigen with calponin homology and coiled-coil domains 1	MGI:2442356	ENSMUSG00000042331	33636	1	4							0.8296	-3.10048	1	557	0.046	0.9366	0.998292	1	289	0.0063	0.777003	-1.05109		0.7907	-3.14507	1	190	0.07	0.561	6.50168	1	182	0.3393	0.443583	1.6783		0.8711	2.68285	1	355	0.026	0.7191	5.11679	1	198
C57BL/6NJ-Tmc4&lt;em1(IMPC)J&gt;/Mmjax	-/-	Tmc4	transmembrane channel-like gene family 4	MGI:2669035	ENSMUSG00000019734	32275	3	2							0.697	-4.16732	1	113	0.1524	0.5776	6.34327	1	113	0.3119	0.402587	1.08798		0.7057	3.54032	1	158	0.1432	0.2983	11.5391	1	126	1.0909	0.21051	7.53972		0.9988	-0.0175771	1	107	0	0.8482	-2.71995	1	113
C57BL/6NJ-Pcdhb9&lt;em1(IMPC)J&gt;/Mmjax	-/-	Pcdhb9	protocadherin beta 9	MGI:2136744	ENSMUSG00000051242	34085	4	3							0.9203	0.996548	1	117	0.0101	0.8049	2.89575	1	86	0.0614	0.740749	1.94615		0.9885	-0.139397	1	117	0.0002	0.394	9.61676	1	107	0.7325	0.389469	4.73868		0.7639	-3.67928	1	107	0.0907	0.8837	2.15887	1	107
C57BL/6NJ-Tspan7&lt;em1(IMPC)J&gt;/Mmjax	-/- , -/Y	Tspan7	tetraspanin 7	MGI:1298407	ENSMUSG00000058254	35073	2	3							0.9714	-0.636702	1	390	0.001	0.7674	4.91827	1	519	0.0876	0.745452	2.14078		0.7384	5.61298	1	288	0.111	0.4124	12.2551	1	519	0.6731	0.304516	8.93405		0.03568	-40.0637	1	519	4.435	0.1852	25.5757	1	519
C57BL/6NJ-Naa35&lt;em1(IMPC)J&gt;/Mmjax	-/+	Naa35	N(alpha)-acetyltransferase 35, NatC auxiliary subunit	MGI:1925939	ENSMUSG00000021555	33292	4	1							0.9994	-0.00968075	1	143	0	0.6657	5.17124	1	151	0.1874	0.665301	2.58078		0.5691	7.67975	1	151	0.325	0.2899	12.2284	1	151	1.1279	0.164982	9.95408		0.402	12.5382	1	100	0.7083	0.9957	0.102996	1	323
C57BL/6NJ-Abca8a&lt;em1(IMPC)J&gt;/Mmjax	-/-	Abca8a	ATP-binding cassette, sub-family A member 8a	MGI:2386846	ENSMUSG00000041828	33629	4	2							0.1151	20.1551	1	302	2.4967	0.807	-3.31745	1	542	0.0598	0.0928857	8.41884		0.24	13.6017	1	302	1.386	0.7709	-3.33022	1	315	0.085	0.185016	5.13576		0.6109	7.92243	1	315	0.259	0.6638	-7.21194	1	624
C57BL/6NJ-Spatc1&lt;em1(IMPC)J&gt;/Mmjax	-/-	Spatc1	spermatogenesis and centriole associated 1	MGI:1921531	ENSMUSG00000049653	33579	4	4							0.01821	26.8377	1	222	5.6591	0.1558	15.4909	1	118	2.0407	0.00283712	21.1643		0.07755	18.9273	1	216	3.145	0.1931	13.1386	1	118	1.713	0.0149749	16.033		0.03357	28.4757	1	358	4.551	0.4838	9.8373	1	118
C57BL/6NJ-Ccdc117&lt;em1(IMPC)J&gt;/Mmjax	-/-	Ccdc117	coiled-coil domain containing 117	MGI:2144383	ENSMUSG00000020482	33083	3	2							0.03989	29.6633	1	557	4.242	0.2845	15.6415	1	557	1.1475	0.0113487	22.6524		0.2411	12.6808	1	82	1.3943	0.3628	10.281	1	82	0.8374	0.0874711	11.4809		0.4766	12.0747	1	82	0.5114	0.8635	-2.62897	1	294
[truncated: 44 more columns]
