# Supplementary material for: Identifying genetic determinants of outer retinal function in mice using a large-scale gene-targeted screen
Source: PLoS Genet. 2025 Sep 29;21(9):e1011886. doi: 10.1371/journal.pgen.1011886 (PMC12503315; doi:10.1371/journal.pgen.1011886)
Supplement: S2 Table — Significant p-values (p ≤ 0.01 for each measure tested and p ≤ 0.0001 for the combined left eye*right eye concordance measure) are highlighted in yellow. Gray cells indicate insufficient data for statistical analysis after rigorous QC and sample size threshold application. (XLSX) [file pgen.1011886.s009.xlsx]

## Sheet: Sheet1
							Scotopic summary								SCOTOPIC a-wave										SCOTOPIC b-wave										SCOTOPIC c-wave										SCOTOPIC FO-like-wave
															Right eye				Left eye				Eyes combined		Right Eye				Left eye				Eyes combined		Right Eye				Left eye				Eyes combined		Right Eye				Left eye
Strain Name	Zygosity	Gene symbol	Gene Name	MGI Gene ID	Ensembl Gene ID	Unique Mouse Strain Identifier (JR number)	Number of females	Number of males	Significant Interactions Sex X Gene	a-wave hit	b-wave hit	c-wave hit	FO-like-wave hit		p value	Degrees of freedom numerator	Degrees of freedom denominator	F value	p value	Degrees of freedom numerator	Degrees of freedom denominator	F value	Combined p value		p value	Degrees of freedom numerator	Degrees of freedom denominator	F value	p value	Degrees of freedom numerator	Degrees of freedom denominator	F value	Combined p value		p value	Degrees of freedom numerator	Degrees of freedom denominator	F value	p value	Degrees of freedom numerator	Degrees of freedom denominator	F value	Combined p value		p value	Degrees of freedom numerator	Degrees of freedom denominator	F value	p value
C57BL/6NJ-1700008P02Rik&lt;em1(IMPC)J&gt;/Mmjax	-/-	1700008P02Rik	RIKEN cDNA 1700008P02 gene	MGI:1916597	ENSMUSG00000069118	34689	4	4							0.9907	1	240	0.0001	0.503549	1	237	0.4488	0.498866		0.6252	1	150	0.2397	0.84051	1	587	0.0405	0.525487		0.5045	1	234	0.4468	0.897943	1	520	0.0165	0.453012		0.6105	1	128	0.2607	0.7861
C57BL/6NJ-4930558K02Rik&lt;em1(IMPC)J&gt;/Mmjax	-/-	4930558K02Rik	RIKEN cDNA 4930558K02 gene	MGI:1922618	ENSMUSG00000086277	33824	4	4							0.52827	1	608	0.3982	0.34689	1	516	0.8864	0.183252		0.2986	1	558	1.0825	0.31181	1	608	1.0247	0.0931065		0.63917	1	144	0.2208	0.3073	1	547	1.0442	0.196417		0.5038	1	547	0.4476	0.251057
C57BL/6NJ-Aatf&lt;em1(IMPC)J&gt;/Mmjax	-/+	Aatf	apoptosis antagonizing transcription factor	MGI:1929608	ENSMUSG00000018697	34321	4	4							0.97218	1	342	0.0012	0.9553	1	342	0.0031	0.928724		0.9292	1	342	0.0079	0.7942	1	286	0.0682	0.737971		0.75584	1	359	0.0968	0.8228	1	227	0.0503	0.621905		0.8093	1	321	0.0583	0.8303
C57BL/6NJ-Abcc8&lt;em1(IMPC)J&gt;/Mmjax	-/-	Abcc8	ATP-binding cassette, sub-family C member 8	MGI:1352629	ENSMUSG00000040136	33140	4	4							0.71213	1	558	0.1363	0.2465	1	516	1.346	0.17554		0.8049	1	558	0.061	0.1305	1	416	2.2959	0.105039		0.930914	1	564	0.0075	0.316876	1	300	1.0051	0.294984		0.6736	1	547	0.1776	0.47377
C57BL/6NJ-Abhd14b&lt;em1(IMPC)J&gt;/Mmjax	-/-	Abhd14b	abhydrolase domain containing 14b	MGI:1923741	ENSMUSG00000042073	33175	4	4							0.45864	1	564	0.55	0.89644	1	564	0.017	0.411143		0.774115	1	420	0.0825	0.73752	1	191	0.1126	0.570925		0.0121	1	564	6.3352	0.04544	1	564	4.0199	0.000549824		0.02434	1	564	5.0977	0.224868
C57BL/6NJ-Abhd4&lt;em1(IMPC)J&gt;/Mmjax	-/-	Abhd4	abhydrolase domain containing 4	MGI:1915938	ENSMUSG00000040997	33157	4	4							0.89368	1	618	0.0179	0.8321	1	558	0.045	0.743631		0.6968	1	598	0.152	0.5467	1	430	0.3638	0.380941		0.421366	1	558	0.6475	0.721593	1	300	0.1272	0.304055		0.4261	1	547	0.6343	0.986803
C57BL/6NJ-Acyp1&lt;em1(IMPC)J&gt;/Mmjax	-/-	Acyp1	acylphosphatase 1	MGI:1913454	ENSMUSG00000008822	35295	4	4							0.5374	1	289	0.3814	0.851	1	313	0.0353	0.457327		0.5305	1	226	0.3946	0.916	1	362	0.0111	0.485938		0.6333	1	138	0.2286	0.117	1	549	2.4647	0.0740961		0.87	1	265	0.0269	0.6494
C57BL/6NJ-Adgrg4&lt;em1(IMPC)J&gt;/Mmjax	-/- , -/Y	Adgrg4	adhesion G protein-coupled receptor G4	MGI:2685213	ENSMUSG00000053852	34042	4	4							0.39088	1	552	0.7374	0.07644	1	403	3.1551	0.0298789		0.31268	1	403	1.0219	0.04775	1	403	3.9429	0.0149305		0.0706	1	552	3.2797	0.0956	1	552	2.787	0.00674936		0.3682	1	531	0.8111	0.075854
C57BL/6NJ-Aftph&lt;em1(IMPC)J&gt;/Mmjax	-/+	Aftph	aftiphilin	MGI:1923012	ENSMUSG00000049659	34087	4	4							0.2497	1	109	1.3395	0.3711	1	120	0.806	0.0926637		0.543	1	213	0.3712	0.3607	1	120	0.8419	0.19586		0.247532	1	489	1.3404	0.6014	1	362	0.2734	0.148866		0.1938	1	109	1.7095	0.7827
C57BL/6NJ-Akap8l&lt;em1(IMPC)J&gt;/Mmjax	-/-	Akap8l	A kinase anchor protein 8-like	MGI:1860606	ENSMUSG00000002625	32861
C57BL/6NJ-Armc3&lt;em1(IMPC)J&gt;/Mmjax	-/+	Armc3	armadillo repeat containing 3	MGI:1918132	ENSMUSG00000037683	34135	6	6							0.6414	1	284	0.2174	0.7853	1	312	0.0744	0.503691		0.513	1	315	0.429	0.6628	1	312	0.1905	0.340016		0.3244	1	395	0.9736	0.7623	1	395	0.0916	0.24729		0.7757	1	315	0.0813	0.6833
C57BL/6NJ-Arsj&lt;em1(IMPC)J&gt;/Mmjax	-/-	Arsj	arylsulfatase J	MGI:2443513	ENSMUSG00000046561	35039	4	4							0.9933	1	247	0.0001	0.8253	1	114	0.0489	0.81977		0.9777	1	329	0.0008	0.4984	1	114	0.4613	0.487286		0.8831	1	247	0.0217	0.8454	1	341	0.0381	0.746573		0.6806	1	247	0.1699	0.6953
C57BL/6NJ-Atp8a2&lt;em1(IMPC)J&gt;/Mmjax	-/+	Atp8a2	ATPase, aminophospholipid transporter-like, class I, type 8A, member 2	MGI:1354710	ENSMUSG00000021983	33162	4	5							0.39646	1	619	0.72	0.846	1	559	0.0377	0.335405		0.85953	1	559	0.0313	0.7073	1	268	0.1413	0.607946		0.380397	1	559	0.7706	0.83153	1	559	0.0453	0.316312		0.2392	1	565	1.3882	0.99234
C57BL/6NJ-Bag2&lt;em1(IMPC)J&gt;/Mmjax	-/-	Bag2	BCL2-associated athanogene 2	MGI:1891254	ENSMUSG00000042215	33596
C57BL/6NJ-Bcl7c&lt;em1(IMPC)J&gt;/Mmjax	-/-	Bcl7c	B cell CLL/lymphoma 7C	MGI:1332237	ENSMUSG00000030814	34356	4	4							0.46411	1	387	0.537	0.9989	1	266	0	0.463599		0.4073	1	364	0.6883	0.8119	1	266	0.0567	0.330687		0.28221	1	410	1.1595	0.9095	1	255	0.0129	0.25667		0.36454	1	376	0.8242	0.8375
C57BL/6NJ-Bend6&lt;em1(IMPC)J&gt;/Mmjax	-/-	Bend6	BEN domain containing 6	MGI:2444572	ENSMUSG00000042182	33213	4	4							0.72361	1	618	0.1252	0.3316	1	506	0.9445	0.239949		0.5242	1	558	0.4062	0.1948	1	558	1.6849	0.102114		0.910783	1	558	0.0126	0.510814	1	295	0.4335	0.465241		0.741865	1	209	0.1088	0.182391
C57BL/6NJ-Ccdc15&lt;em1(IMPC)J&gt;/Mmjax	-/-	Ccdc15	coiled-coil domain containing 15	MGI:2444488	ENSMUSG00000034303	33488	4	4							0.40155	1	564	0.7047	0.99	1	564	0.0002	0.397535		0.58	1	564	0.3066	0.403	1	355	0.7011	0.23374		0.964704	1	569	0.002	0.7072	1	506	0.1412	0.682239		0.89436	1	373	0.0177	0.82904
C57BL/6NJ-Ccdc166&lt;em1(IMPC)J&gt;/Mmjax	-/-	Ccdc166	coiled-coil domain containing 166	MGI:1925902	ENSMUSG00000098176	34960
C57BL/6NJ-Ccdc40&lt;em1(IMPC)J&gt;/Mmjax	-/-	Ccdc40	coiled-coil domain containing 40	MGI:2443893	ENSMUSG00000039963	34699	4	4							0.7586	1	219	0.0947	0.2615	1	313	1.2654	0.198374		0.8572	1	197	0.0324	0.5268	1	313	0.4014	0.451573		0.29059	1	520	1.1192	0.4435	1	384	0.5886	0.128877		0.279	1	219	1.1777	0.52021
C57BL/6NJ-Ces2c&lt;em1(IMPC)J&gt;/Mmjax	-/-	Ces2c	carboxylesterase 2C	MGI:2385905	ENSMUSG00000061825	34813	4	4							0.6259	1	81	0.2395	0.6605	1	81	0.1944	0.413407		0.8913	1	81	0.0188	0.92728	1	120	0.0084	0.826485		0.4545	1	123	0.5631	0.7801	1	123	0.0783	0.354555		0.8469	1	81	0.0375	0.2929
C57BL/6NJ-Ces5a&lt;em1(IMPC)J&gt;/Mmjax	-/-	Ces5a	carboxylesterase 5A	MGI:1915185	ENSMUSG00000058019	33311	4	4							0.2867	1	608	1.137	0.634	1	608	0.2269	0.181768		0.67466	1	558	0.1764	0.5858	1	608	0.2972	0.395216		0.3047	1	98	1.0646	0.88573	1	564	0.0207	0.269882		0.214146	1	227	1.5519	0.769112
C57BL/6NJ-Cfdp1&lt;em1(IMPC)J&gt;/Mmjax	-/+	Cfdp1	craniofacial development protein 1	MGI:1344403	ENSMUSG00000031954	33834	4	4							0.1	1	364	2.7194	0.70318	1	484	0.1454	0.070318		0.14394	1	337	2.1453	0.87535	1	364	0.0246	0.125998		0.13002	1	337	2.3036	0.937205	1	163	0.0062	0.121855		0.07571	1	337	3.1743	0.85265
C57BL/6NJ-Clcf1&lt;em1(IMPC)J&gt;/Mmjax	-/+	Clcf1	cardiotrophin-like cytokine factor 1	MGI:1930088	ENSMUSG00000040663	33693	4	4							0.04846	1	306	3.9254	0.6986	1	457	0.1501	0.0338542		0.05511	1	567	3.6939	0.92791	1	171	0.0082	0.0511371		0.01128	1	457	6.4731	0.5611	1	300	0.3386	0.00632921		0.05118	1	457	3.8224	0.9932
C57BL/6NJ-Cox18&lt;em1(IMPC)J&gt;/Mmjax	-/+	Cox18	cytochrome c oxidase assembly protein 18	MGI:2448532	ENSMUSG00000035505	33306	4	4							0.50093	1	564	0.4535	0.25977	1	598	1.2724	0.130127		0.4972	1	564	0.4615	0.19492	1	564	1.684	0.0969142		0.698354	1	564	0.1503	0.59986	1	547	0.2755	0.418915		0.82966	1	564	0.0463	0.806127
C57BL/6NJ-Cpd&lt;em1(IMPC)J&gt;/Mmjax	-/+	Cpd	carboxypeptidase D	MGI:107265	ENSMUSG00000020841	34635	4	4							0.125	1	126	2.3847	0.37229	1	243	0.799	0.0465363		0.3848	1	399	0.757	0.58226	1	399	0.3031	0.224054		0.03229	1	126	4.6863	0.95587	1	126	0.0031	0.030865		0.03519	1	126	4.5331	0.51914
C57BL/6NJ-Creg2&lt;em1(IMPC)J&gt;/Mmjax	-/-	Creg2	cellular repressor of E1A-stimulated genes 2	MGI:1928333	ENSMUSG00000050967	34517	4	4							0.004681	1	147	8.249	0.1271	1	395	2.338	0.000594955		0.003731	1	162	8.6599	0.1462	1	191	2.1292	0.000545472		0.649671	1	127	0.2073	0.297	1	153	1.095	0.192952		0.103939	1	147	2.6771	0.2972
C57BL/6NJ-Cttnbp2nl&lt;em1(IMPC)J&gt;/Mmjax	-/-	Cttnbp2nl	CTTNBP2 N-terminal like	MGI:1933137	ENSMUSG00000062127	34338	4	4							0.08709	1	550	2.9379	0.204	1	344	1.6193	0.0177664		0.2062	1	534	1.6021	0.203	1	578	1.6245	0.0418586		0.26248	1	454	1.2588	0.08236	1	344	3.0354	0.0216179		0.046124	1	454	3.9989	0.059
C57BL/6NJ-Cwh43&lt;em1(IMPC)J&gt;/Mmjax	-/-	Cwh43	cell wall biogenesis 43 C-terminal homolog	MGI:2444131	ENSMUSG00000029154	33299	4	4							0.84798	1	618	0.0368	0.34	1	558	0.9121	0.288313		0.9547	1	558	0.0032	0.4475	1	321	0.5783	0.427228		0.996189	1	564	0	0.57533	1	564	0.3142	0.573137		0.7217	1	350	0.1271	0.73169
C57BL/6NJ-Cyp4f39&lt;em1(IMPC)J&gt;/Mmjax	-/+	Cyp4f39	cytochrome P450, family 4, subfamily f, polypeptide 39	MGI:2445210	ENSMUSG00000061126	32762	4	4							0.08956	1	564	2.8923	0.1248	1	506	2.3638	0.0111771		0.0485368	1	416	3.9143	0.1705	1	416	1.8847	0.00827552		0.252787	1	564	1.3105	0.6161	1	506	0.2517	0.155742		0.1688	1	564	1.8982	0.547107
C57BL/6NJ-Dipk1c&lt;em1(IMPC)J&gt;/Mmjax	-/-	Dipk1c	divergent protein kinase domain 1C	MGI:3041188	ENSMUSG00000047992	33435	4	4							0.1795	1	144	1.8194	0.2394	1	97	1.4011	0.0429723		0.07642	1	144	3.185	0.140368	1	114	2.2045	0.0107269		0.605441	1	558	0.2672	0.41061	1	97	0.6829	0.2486		0.1991	1	547	1.6528	0.42
C57BL/6NJ-Dnai4&lt;em1(IMPC)J&gt;/Mmjax	-/-	Dnai4	dynein axonemal intermediate chain 4	MGI:2385328	ENSMUSG00000035126	33925
C57BL/6NJ-Dnajc2&lt;em1(IMPC)J&gt;/Mmjax	-/+	Dnajc2	DnaJ heat shock protein family (Hsp40) member C2	MGI:99470	ENSMUSG00000029014	33950	4	4							0.7354	1	391	0.1144	0.8671	1	380	0.028	0.637665		0.7259	1	231	0.1232	0.9514	1	362	0.0037	0.690621		0.6752	1	384	0.1758	0.9666	1	384	0.0018	0.652648		0.3973	1	384	0.7182	0.8615
C57BL/6NJ-Dok4&lt;em1(IMPC)J&gt;/Mmjax	-/-	Dok4	docking protein 4	MGI:2148865	ENSMUSG00000040631	33308	4	4							0.28651	1	564	1.1381	0.8061	1	624	0.0603	0.230956		0.4611	1	598	0.544	0.4298	1	564	0.6244	0.198181		0.783943	1	564	0.0752	0.84539	1	289	0.0381	0.662738		0.76333	1	547	0.0908	0.90535
C57BL/6NJ-Dusp23&lt;em1(IMPC)J&gt;/Mmjax	-/-	Dusp23	dual specificity phosphatase 23	MGI:1915690	ENSMUSG00000026544	32523	4	4							0.612118	1	558	0.2574	0.9886	1	558	0.0002	0.60514		0.7107	1	558	0.1377	0.8169	1	558	0.0537	0.580571		0.915307	1	564	0.0113	0.95965	1	558	0.0026	0.878374		0.8828	1	547	0.0217	0.9861
C57BL/6NJ-E130114P18Rik&lt;em1(IMPC)J&gt;/Mmjax	-/-	E130114P18Rik	RIKEN cDNA E130114P18 gene	MGI:2442873	ENSMUSG00000048747	33051	4	4							0.76395	1	558	0.0903	0.8446	1	598	0.0385	0.645232		0.6483	1	598	0.2083	0.7803	1	558	0.0778	0.505868		0.992954	1	598	0.0001	0.69319	1	558	0.1558	0.688306		0.923893	1	608	0.0091	0.82487
C57BL/6NJ-Echdc1&lt;em1(IMPC)J&gt;/Mmjax	-/-	Echdc1	enoyl Coenzyme A hydratase domain containing 1	MGI:1277169	ENSMUSG00000019883	34508	4	4							0.57418	1	152	0.3171	0.1748	1	372	1.8483	0.100367		0.46561	1	415	0.5334	0.2869	1	387	1.1371	0.133584		0.326376	1	415	0.9655	0.12534	1	415	2.3588	0.040908		0.273613	1	415	1.2017	0.5278
C57BL/6NJ-Eepd1&lt;em1(IMPC)J&gt;/Mmjax	-/-	Eepd1	endonuclease/exonuclease/phosphatase family domain containing 1	MGI:1914734	ENSMUSG00000036611	34122	4	4							0.336147	1	145	0.9312	0.163169	1	145	1.9645	0.0548488		0.348235	1	157	0.8852	0.29394	1	145	1.1095	0.10236		0.258814	1	134	1.286	0.22051	1	145	1.5141	0.0570711		0.3913	1	316	0.7369	0.22623
C57BL/6NJ-Ehbp1&lt;em1(IMPC)J&gt;/Mmjax	-/+	Ehbp1	EH domain binding protein 1	MGI:2667252	ENSMUSG00000042302	34082	4	4							0.1429	1	149	2.1691	0.2041	1	120	1.6307	0.0291659		0.08988	1	213	2.9028	0.1666	1	120	1.9372	0.014974		0.03258	1	261	4.6169	0.5122	1	123	0.4321	0.0166875		0.02744	1	265	4.9168	0.23718
C57BL/6NJ-Eif4b&lt;em1(IMPC)J&gt;/Mmjax	-/+	Eif4b	eukaryotic translation initiation factor 4B	MGI:95304	ENSMUSG00000058655	33801	4	4							0.10191	1	558	2.6842	0.232	1	263	1.4353	0.0236431		0.152037	1	392	2.0597	0.09551	1	263	2.7991	0.0145211		0.1329	1	263	2.2724	0.01601	1	547	5.8385	0.00212773		0.1674	1	245	1.9176	0.0319
C57BL/6NJ-Ergic1&lt;em1(IMPC)J&gt;/Mmjax	-/+	Ergic1	endoplasmic reticulum-golgi intermediate compartment 1	MGI:1914708	ENSMUSG00000001576	33594	4	4							0.334831	1	558	0.9317	0.3207	1	506	0.9879	0.10738		0.84162	1	558	0.04	0.08496	1	255	2.9907	0.071504		0.675388	1	564	0.1755	0.44633	1	547	0.5808	0.301446		0.3631	1	547	0.8286	0.26879
C57BL/6NJ-Exoc3l2&lt;em1(IMPC)J&gt;/Mmjax	-/+	Exoc3l2	exocyst complex component 3-like 2	MGI:1921713	ENSMUSG00000011263	33310	4	4							0.130458	1	558	2.2938	0.03214	1	608	4.6125	0.00419292		0.09101	1	558	2.8664	0.00384	1	302	8.4867	0.000349478		0.504283	1	558	0.4465	0.322089	1	390	0.9829	0.162424		0.5572	1	564	0.345	0.4133
C57BL/6NJ-Fam168a&lt;em1(IMPC)J&gt;/Mmjax	-/-	Fam168a	family with sequence similarity 168, member A	MGI:2442372	ENSMUSG00000029461	33742
C57BL/6NJ-Fam171a1&lt;em1(IMPC)J&gt;/Mmjax	-/-	Fam171a1	family with sequence similarity 171, member A1	MGI:2442917	ENSMUSG00000050530	34394	4	4							0.08536	1	424	2.9737	0.1402	1	567	2.1819	0.0119675		0.13482	1	567	2.2425	0.12665	1	424	2.3423	0.017075		0.802471	1	448	0.0626	0.1269	1	364	2.3405	0.101834		0.05525	1	231	3.712	0.04231
C57BL/6NJ-Fam81b&lt;em1(IMPC)J&gt;/Mmjax	-/-	Fam81b	family with sequence similarity 81, member B	MGI:2685122	ENSMUSG00000109228	34929	4	4							0.9141	1	291	0.0117	0.4634	1	525	0.5383	0.423594		0.9556	1	203	0.0031	0.4064	1	583	0.6902	0.388356		0.18435	1	520	1.7669	0.4404	1	425	0.5965	0.0811877		0.9924	1	122	0.0001	0.2018
C57BL/6NJ-Faxc&lt;em1(IMPC)J&gt;/Mmjax	-/+	Faxc	failed axon connections homolog	MGI:1923382	ENSMUSG00000028246	32952	4	4							0.3856	1	159	0.757	0.82413	1	558	0.0494	0.317785		0.2862	1	159	1.1452	0.7921	1	122	0.0698	0.226699		0.859316	1	558	0.0314	0.84762	1	547	0.037	0.728373		0.604774	1	98	0.2696	0.62026
C57BL/6NJ-Fchsd2&lt;em1(IMPC)J&gt;/Mmjax	-/-	Fchsd2	FCH and double SH3 domains 2	MGI:2448475	ENSMUSG00000030691	32692	6	4							0.568469	1	341	0.3259	0.72038	1	229	0.1284	0.409514		0.602932	1	341	0.2711	0.6775	1	479	0.1732	0.408486		0.777957	1	560	0.0796	0.71038	1	492	0.1381	0.552645		0.8766	1	341	0.0242	0.840581
C57BL/6NJ-Fhod1&lt;em1(IMPC)J&gt;/Mmjax	-/-	Fhod1	formin homology 2 domain containing 1	MGI:2679008	ENSMUSG00000014778	34665	4	4							0.33242	1	237	0.9433	0.8024	1	520	0.0627	0.266734		0.307431	1	196	1.0471	0.7591	1	587	0.0941	0.233371		0.15155	1	520	2.0626	0.49336	1	180	0.4711	0.0747687		0.22	1	341	1.5099	0.4574
C57BL/6NJ-Frmd3&lt;em1(IMPC)J&gt;/Mmjax	-/-	Frmd3	FERM domain containing 3	MGI:2442466	ENSMUSG00000049122	33946	4	4							0.1895	1	281	1.7299	0.08674	1	418	2.9477	0.0164372		0.4287	1	281	0.6282	0.06481	1	436	3.4271	0.027784		0.468842	1	529	0.5255	0.1373	1	418	2.2164	0.064372		0.17256	1	231	1.8721	0.10221
C57BL/6NJ-Fsbp&lt;em1(IMPC)J&gt;/Mmjax	-/-	Fsbp	fibrinogen silencer binding protein	MGI:5301008	ENSMUSG00000094595	34527
C57BL/6NJ-Fyttd1&lt;em1(IMPC)J&gt;/Mmjax	-/-	Fyttd1	forty-two-three domain containing 1	MGI:1917955	ENSMUSG00000022800	34006	4	4							0.92904	1	551	0.0079	0.2629	1	392	1.2572	0.244245		0.48393	1	565	0.4906	0.1678	1	401	1.9098	0.0812035		0.952384	1	495	0.0036	0.43192	1	625	0.6184	0.411354		0.775404	1	369	0.0815	0.438506
C57BL/6NJ-Gbp7&lt;em1(IMPC)J&gt;/Mmjax	-/-	Gbp7	guanylate binding protein 7	MGI:2444421	ENSMUSG00000040253	33474	4	4							0.78069	1	608	0.0776	0.9999	1	577	0	0.780612		0.7688	1	598	0.0865	0.8919	1	202	0.0185	0.685693		0.831162	1	558	0.0455	0.988892	1	300	0.0002	0.821929		0.8352	1	547	0.0433	0.74985
C57BL/6NJ-Gm28729&lt;em1(IMPC)J&gt;/Mmjax	-/-	Gm28729	predicted gene 28729	MGI:5579435	ENSMUSG00000099564	34560	4	4							0.42055	1	359	0.6503	0.4933	1	520	0.47	0.207457		0.469335	1	354	0.5247	0.4724	1	354	0.5175	0.221714		0.869977	1	359	0.0268	0.7111	1	272	0.1375	0.618641		0.21741	1	478	1.5254	0.3129
C57BL/6NJ-Gprasp2&lt;em1(IMPC)J&gt;/Mmjax	-/- , -/Y	Gprasp2	G protein-coupled receptor associated sorting protein 2	MGI:2442071	ENSMUSG00000072966	34789
C57BL/6NJ-Gtf2h3&lt;em1(IMPC)J&gt;/Mmjax	-/+	Gtf2h3	general transcription factor IIH, polypeptide 3	MGI:1277143	ENSMUSG00000029387	34716	4	4							0.8138	1	144	0.0557	0.31406	1	177	1.0193	0.255582		0.787	1	202	0.0732	0.2512	1	391	1.3206	0.197694		0.8133	1	202	0.0559	0.5444	1	159	0.3689	0.442761		0.7718	1	202	0.0843	0.3148
C57BL/6NJ-Gtf2ird2&lt;em1(IMPC)J&gt;/Mmjax	-/-	Gtf2ird2	GTF2I repeat domain containing 2	MGI:2149780	ENSMUSG00000015942	33821	4	4							0.962269	1	270	0.0022	0.3864	1	260	0.7528	0.371821		0.87192	1	205	0.0261	0.4261	1	260	0.6355	0.371525		0.464558	1	569	0.5356	0.95712	1	293	0.0029	0.444638		0.814796	1	205	0.055	0.2111
C57BL/6NJ-Hps5&lt;em1(IMPC)J&gt;/Mmjax	-/-	Hps5	HPS5, biogenesis of lysosomal organelles complex 2 subunit 2	MGI:2180307	ENSMUSG00000014418	33864	5	4							0.141179	1	411	2.1734	0.09397	1	373	2.8193	0.0132666		0.36436	1	157	0.8276	0.08034	1	382	3.0744	0.0292727		0.886297	1	411	0.0205	0.38871	1	411	0.7445	0.344513		0.299033	1	411	1.0812	0.192
C57BL/6NJ-Hspb8&lt;em1(IMPC)J&gt;/Mmjax	-/-	Hspb8	heat shock protein 8	MGI:2135756	ENSMUSG00000041548	33872
C57BL/6NJ-Iqcf1&lt;em1(IMPC)J&gt;/Mmjax	-/-	Iqcf1	IQ motif containing F1	MGI:1921517	ENSMUSG00000066383	35203	4	4							0.7298	1	196	0.1197	0.3017	1	362	1.0696	0.220181		0.7366	1	196	0.1135	0.3961	1	174	0.7237	0.291767		0.8145	1	215	0.0552	0.2034	1	384	1.6233	0.165669		0.5224	1	215	0.4104	0.2857
C57BL/6NJ-Jakmip3&lt;em1(IMPC)J&gt;/Mmjax	-/-	Jakmip3	janus kinase and microtubule interacting protein 3	MGI:1921254	ENSMUSG00000056856	35296	4	4							0.5994	1	282	0.2765	0.817	1	391	0.0536	0.48971		0.6773	1	231	0.1737	0.9311	1	525	0.0075	0.630634		0.43096	1	489	0.6213	0.8907	1	405	0.0189	0.383856		0.4179	1	259	0.6582	0.1244
C57BL/6NJ-Klhl4&lt;em1(IMPC)J&gt;/Mmjax	-/- , -/Y	Klhl4	kelch-like 4	MGI:2442829	ENSMUSG00000025597	33713	4	4							0.457122	1	257	0.5546	0.5623	1	506	0.3363	0.25704		0.43972	1	558	0.5979	0.443	1	371	0.5898	0.194796		0.174377	1	564	1.8496	0.34303	1	506	0.9008	0.0598165		0.1921	1	547	1.7057	0.457926
C57BL/6NJ-Lipm&lt;em1(IMPC)J&gt;/Mmjax	-/+	Lipm	lipase, family member M	MGI:1926003	ENSMUSG00000056078	34318	4	4							0.35052	1	120	0.8784	0.4277	1	275	0.631	0.149917		0.35716	1	109	0.8551	0.2347	1	348	1.4173	0.0838255		0.23774	1	360	1.3986	0.467	1	175	0.5315	0.111025		0.456956	1	109	0.5573	0.4807
C57BL/6NJ-Lpcat2&lt;em1(IMPC)J&gt;/Mmjax	-/-	Lpcat2	lysophosphatidylcholine acyltransferase 2	MGI:3606214	ENSMUSG00000033192	33309	4	4							0.258968	1	316	1.2789	0.953	1	558	0.0035	0.246796		0.99244	1	316	0.0001	0.30978	1	273	1.0355	0.307438		0.573881	1	348	0.3168	0.96428	1	546	0.002	0.553382		0.7172	1	348	0.1314	0.97094
C57BL/6NJ-Lrif1&lt;em1(IMPC)J&gt;/Mmjax	-/-	Lrif1	ligand dependent nuclear receptor interacting factor 1	MGI:2445214	ENSMUSG00000056260	34124	4	4							0.46796	1	263	0.5283	0.4468	1	544	0.5796	0.209085		0.3409	1	263	0.9103	0.1599	1	263	1.9864	0.0545099		0.764911	1	544	0.0895	0.1523	1	364	2.0573	0.116496		0.29468	1	424	1.1008	0.12542
C57BL/6NJ-Lurap1l&lt;em1(IMPC)J&gt;/Mmjax	-/-	Lurap1l	leucine rich adaptor protein 1-like	MGI:106510	ENSMUSG00000048706	33743	4	4							0.009216	1	564	6.8274	0.84341	1	243	0.0391	0.00777287		0.004681	1	564	8.0629	0.6199	1	564	0.2462	0.00290175		0.061818	1	564	3.5018	0.50657	1	558	0.4417	0.0313151		0.05243	1	564	3.778	0.979636
C57BL/6NJ-Lyar&lt;em1(IMPC)J&gt;/Mmjax	-/-	Lyar	Ly1 antibody reactive clone	MGI:107470	ENSMUSG00000067367	34332	4	4							0.15052	1	464	2.0738	0.3351	1	424	0.9314	0.0504393		0.23696	1	360	1.4033	0.4443	1	424	0.5863	0.105281		0.651581	1	464	0.2042	0.54158	1	424	0.3732	0.352883		0.59666	1	476	0.2804	0.802246
C57BL/6NJ-Mbip&lt;em1(IMPC)J&gt;/Mmjax	-/+	Mbip	MAP3K12 binding inhibitory protein 1	MGI:1918320	ENSMUSG00000021028	33978	4	4							0.47852	1	392	0.5032	0.47697	1	405	0.5067	0.22824		0.44886	1	410	0.5746	0.40457	1	370	0.6963	0.181595		0.29599	1	405	1.095	0.6681	1	370	0.1841	0.197751		0.841413	1	376	0.0401	0.45778
C57BL/6NJ-Mettl18&lt;em1(IMPC)J&gt;/Mmjax	-/-	Mettl18	methyltransferase like 18	MGI:1917212	ENSMUSG00000041396	33776
C57BL/6NJ-Mrgbp&lt;em1(IMPC)J&gt;/Mmjax	-/+	Mrgbp	MRG/MORF4L binding protein	MGI:1920497	ENSMUSG00000027569	32938	4	4							0.13654	1	564	2.2229	0.8468	1	558	0.0374	0.115622		0.20458	1	558	1.6132	0.8628	1	295	0.0299	0.176512		0.2326	1	586	1.4278	0.8373	1	564	0.0422	0.194756		0.136388	1	547	2.2248	0.4476
C57BL/6NJ-Mroh2b&lt;em1(IMPC)J&gt;/Mmjax	-/-	Mroh2b	maestro heat-like repeat family member 2B	MGI:1921905	ENSMUSG00000022155	33117	4	4							0.5685	1	119	0.327	0.8649	1	333	0.029	0.491696		0.8013	1	564	0.0634	0.9191	1	333	0.0103	0.736475		0.84598	1	119	0.0379	0.98956	1	558	0.0002	0.837148		0.57163	1	119	0.3217	0.725894
C57BL/6NJ-Ncmap&lt;em1(IMPC)J&gt;/Mmjax	-/-	Ncmap	noncompact myelin associated protein	MGI:2444888	ENSMUSG00000043924	33650	4	4							0.14345	1	529	2.1469	0.07858	1	418	3.1092	0.0112723		0.38172	1	269	0.7677	0.187	1	436	1.7466	0.0713816		0.993546	1	529	0.0001	0.3657	1	445	0.8198	0.36334		0.283874	1	505	1.1509	0.207968
C57BL/6NJ-Noxred1&lt;em1(IMPC)J&gt;/Mmjax	-/-	Noxred1	NADP+ dependent oxidoreductase domain containing 1	MGI:1918525	ENSMUSG00000072919	33631	4	5							0.933576	1	559	0.007	0.6466	1	559	0.2105	0.60365		0.8248	1	631	0.0491	0.5798	1	565	0.3069	0.478219		0.622595	1	153	0.2432	0.8679	1	559	0.0277	0.54035		0.626099	1	565	0.2376	0.96384
C57BL/6NJ-Nsl1&lt;em1(IMPC)J&gt;/Mmjax	-/+	Nsl1	NSL1, MIS12 kinetochore complex component	MGI:2685830	ENSMUSG00000062510	33983
C57BL/6NJ-Orc2&lt;em1(IMPC)J&gt;/Mmjax	-/+	Orc2	origin recognition complex, subunit 2	MGI:1328306	ENSMUSG00000026037	33477	4	4							0.493179	1	558	0.4702	0.7861	1	624	0.0737	0.387688		0.37643	1	558	0.7836	0.6416	1	564	0.2169	0.241517		0.571085	1	564	0.3212	0.83606	1	564	0.0429	0.477461		0.556089	1	564	0.3469	0.72755
C57BL/6NJ-Padi1&lt;em1(IMPC)J&gt;/Mmjax	-/-	Padi1	peptidyl arginine deiminase, type I	MGI:1338893	ENSMUSG00000025329	33777	4	4							0.936831	1	305	0.0063	0.5016	1	138	0.4539	0.469914		0.899743	1	310	0.0159	0.6601	1	138	0.1942	0.59392		0.840826	1	548	0.0404	0.6388	1	444	0.2207	0.53712		0.6715	1	305	0.1801	0.286243
C57BL/6NJ-Pcnx4&lt;em1(IMPC)J&gt;/Mmjax	-/-	Pcnx4	pecanex homolog 4	MGI:1914958	ENSMUSG00000034501	33779
C57BL/6NJ-Pdxp&lt;em1(IMPC)J&gt;/Mmjax	-/-	Pdxp	pyridoxal (pyridoxine, vitamin B6) phosphatase	MGI:1919282	ENSMUSG00000116165	34211
C57BL/6NJ-Pfdn1&lt;em1(IMPC)J&gt;/Mmjax	-/+	Pfdn1	prefoldin 1	MGI:1914449	ENSMUSG00000024346	32589	4	5							0.63885	1	587	0.2205	0.69439	1	559	0.1545	0.443611		0.6795	1	599	0.1709	0.718	1	507	0.1306	0.487881		0.562923	1	565	0.3351	0.74836	1	548	0.103	0.421269		0.455495	1	548	0.5577	0.968233
C57BL/6NJ-Pjvk&lt;em1(IMPC)J&gt;/Mmjax	-/-	Pjvk	pejvakin	MGI:2685847	ENSMUSG00000075267	34638	4	4							0.1727	1	289	1.8684	0.1699	1	289	1.8932	0.0293417		0.07723	1	289	3.1447	0.11508	1	289	2.498	0.00888763		0.2999	1	183	1.081	0.6347	1	192	0.2264	0.190347		0.2936	1	165	1.1103	0.2651
C57BL/6NJ-Pla2g4d&lt;em1(IMPC)J&gt;/Mmjax	-/-	Pla2g4d	phospholipase A2, group IVD	MGI:1925640	ENSMUSG00000070719	33803
C57BL/6NJ-Plb1&lt;em1(IMPC)J&gt;/Mmjax	-/-	Plb1	phospholipase B1	MGI:1922406	ENSMUSG00000029134	33651	4	4							0.70636	1	133	0.1426	0.98264	1	133	0.0005	0.694098		0.47387	1	133	0.5159	0.66408	1	133	0.1894	0.314688		0.651102	1	133	0.2054	0.445593	1	133	0.5853	0.290126		0.609334	1	133	0.2624	0.571519
C57BL/6NJ-Ppig&lt;em1(IMPC)J&gt;/Mmjax	-/+	Ppig	peptidyl-prolyl isomerase G (cyclophilin G)	MGI:2445173	ENSMUSG00000042133	33817	4	4							0.588	1	561	0.2938	0.302058	1	561	1.067	0.17761		0.59349	1	561	0.2853	0.45682	1	206	0.5558	0.271118		0.46922	1	567	0.5245	0.663673	1	270	0.1895	0.311409		0.4188	1	550	0.6546	0.457755
C57BL/6NJ-Prob1&lt;em1(IMPC)J&gt;/Mmjax	-/-	Prob1	proline rich basic protein 1	MGI:2686460	ENSMUSG00000073600	35165
C57BL/6NJ-Pwwp2b&lt;em1(IMPC)J&gt;/Mmjax	-/-	Pwwp2b	PWWP domain containing 2B	MGI:2142008	ENSMUSG00000060260	34787	4	4							0.675	1	220	0.1762	0.9177	1	189	0.0107	0.619448		0.9699	1	250	0.0014	0.8994	1	189	0.016	0.872328		0.9938	1	206	0.0001	0.851	1	203	0.0354	0.845724		0.3416	1	154	0.9102	0.9722
C57BL/6NJ-Qrsl1&lt;em1(IMPC)J&gt;/Mmjax	-/+	Qrsl1	glutaminyl-tRNA synthase (glutamine-hydrolyzing)-like 1	MGI:1923813	ENSMUSG00000019863	33814
C57BL/6NJ-Rab33b&lt;em1(IMPC)J&gt;/Mmjax	-/-	Rab33b	RAB33B, member RAS oncogene family	MGI:1330805	ENSMUSG00000027739	34032	4	4							0.768955	1	169	0.0866	0.63833	1	275	0.2214	0.490847		0.808984	1	404	0.0585	0.52939	1	196	0.397	0.428268		0.777473	1	173	0.0801	0.684594	1	196	0.1655	0.532253		0.893944	1	173	0.0178	0.595729
C57BL/6NJ-Rab3gap1&lt;em1(IMPC)J&gt;/Mmjax	-/-	Rab3gap1	RAB3 GTPase activating protein subunit 1	MGI:2445001	ENSMUSG00000036104	33604	4	4							0.85916	1	608	0.0315	0.5824	1	558	0.3027	0.500375		0.693094	1	420	0.156	0.8712	1	260	0.0263	0.603823		0.680276	1	564	0.17	0.70099	1	558	0.1476	0.476867		0.7884	1	564	0.0721	0.85155
C57BL/6NJ-Rcor3&lt;em1(IMPC)J&gt;/Mmjax	-/-	Rcor3	REST corepressor 3	MGI:2441920	ENSMUSG00000037395	33977	4	4	yes			yes			0.02984	1	427	4.75	0.005553	1	206	7.8545	0.000165702		0.344	1	530	0.897	0.0245	1	313	5.108	0.008428		0.0002554	1	291	13.7083	0.000635	1	427	11.8453	1.62179e-07		0.019579	1	465	5.487	8.95e-05
C57BL/6NJ-Rergl&lt;em1(IMPC)J&gt;/Mmjax	-/-	Rergl	RERG/RAS-like	MGI:3642998	ENSMUSG00000092164	33773	4	4							0.90918	1	618	0.013	0.651	1	397	0.205	0.591876		0.31138	1	398	1.0274	0.3177	1	397	1.0011	0.0989254		0.8903	1	119	0.0191	0.795103	1	269	0.0676	0.70788		0.6824	1	293	0.1678	0.943433
C57BL/6NJ-Rfc5&lt;em1(IMPC)J&gt;/Mmjax	-/+	Rfc5	replication factor C (activator 1) 5	MGI:1919401	ENSMUSG00000029363	34714
C57BL/6NJ-Rnf180&lt;em1(IMPC)J&gt;/Mmjax	-/-	Rnf180	ring finger protein 180	MGI:1919066	ENSMUSG00000021720	34309	4	4							0.947081	1	353	0.0044	0.423287	1	286	0.643	0.400887		0.61902	1	353	0.2477	0.49657	1	286	0.4634	0.307387		0.747021	1	392	0.1042	0.677601	1	146	0.1735	0.506182		0.778599	1	221	0.0792	0.385304
C57BL/6NJ-Rnpep&lt;em1(IMPC)J&gt;/Mmjax	-/-	Rnpep	arginyl aminopeptidase (aminopeptidase B)	MGI:2384902	ENSMUSG00000041926	35268	4	4							0.01233	1	179	6.392	0.1174	1	179	2.4759	0.00144754		0.006875	1	179	7.4777	0.03301	1	179	4.6165	0.000226944		0.05471	1	384	3.7135	0.05246	1	520	3.7784	0.00287009		0.10303	1	384	2.6708	0.13447
C57BL/6NJ-Rsu1&lt;em1(IMPC)J&gt;/Mmjax	-/+	Rsu1	Ras suppressor protein 1	MGI:103040	ENSMUSG00000026727	33635	4	4							0.73069	1	548	0.1186	0.2998	1	402	1.0778	0.219061		0.56788	1	548	0.3266	0.3729	1	402	0.7957	0.211762		0.920104	1	548	0.0101	0.29427	1	548	1.1021	0.270759		0.920576	1	402	0.01	0.265128
C57BL/6NJ-Scfd2&lt;em1(IMPC)J&gt;/Mmjax	-/-	Scfd2	Sec1 family domain containing 2	MGI:2443446	ENSMUSG00000062110	33586	4	4							0.47269	1	618	0.5163	0.1911	1	506	1.7137	0.0903311		0.918813	1	384	0.0104	0.3632	1	421	0.8284	0.333713		0.381915	1	564	0.7657	0.21774	1	564	1.5226	0.0831582		0.3837	1	384	0.7607	0.043346
C57BL/6NJ-Sec61a2&lt;em1(IMPC)J&gt;/Mmjax	-/-	Sec61a2	SEC61 translocon subunit alpha 2	MGI:1931071	ENSMUSG00000025816	33592	4	4							0.07933	1	558	3.0898	0.31298	1	558	1.0199	0.0248287		0.12413	1	558	2.3715	0.52561	1	558	0.4034	0.065244		0.112173	1	558	2.5313	0.28399	1	547	1.1502	0.031856		0.0548122	1	547	3.7036	0.23248
C57BL/6NJ-Serinc5&lt;em1(IMPC)J&gt;/Mmjax	-/-	Serinc5	serine incorporator 5	MGI:2444223	ENSMUSG00000021703	33447	4	7							0.58385	1	90	0.3022	0.87313	1	611	0.0255	0.509777		0.9363	1	601	0.0064	0.99235	1	317	0.0001	0.929137		0.333617	1	567	0.9364	0.5272	1	567	0.4003	0.175883		0.15123	1	90	2.0953	0.476786
C57BL/6NJ-Sh3rf3&lt;em1(IMPC)J&gt;/Mmjax	-/-	Sh3rf3	SH3 domain containing ring finger 3	MGI:2444637	ENSMUSG00000037990	32954	4	4							0.85745	1	558	0.0323	0.6322	1	218	0.2297	0.54208		0.48552	1	558	0.4871	0.8121	1	204	0.0567	0.394291		0.720465	1	558	0.1282	0.128732	1	295	2.3207	0.0927469		0.6425	1	547	0.2158	0.06638
C57BL/6NJ-Skor1&lt;em1(IMPC)J&gt;/Mmjax	-/+	Skor1	SKI family transcriptional corepressor 1	MGI:2443473	ENSMUSG00000022245	34816
C57BL/6NJ-Slain2&lt;em1(IMPC)J&gt;/Mmjax	-/+	Slain2	SLAIN motif family, member 2	MGI:1923241	ENSMUSG00000036087	32960	4	4							0.308557	1	558	1.0387	0.9621	1	558	0.0023	0.296863		0.81645	1	558	0.0539	0.2606	1	506	1.2684	0.212767		0.41443	1	234	0.6684	0.65186	1	558	0.2038	0.27015		0.174	1	547	1.8529	0.73478
C57BL/6NJ-Slc25a48&lt;em1(IMPC)J&gt;/Mmjax	-/-	Slc25a48	solute carrier family 25, member 48	MGI:2145373	ENSMUSG00000021509	33348	4	4							0.827	1	418	0.0478	0.60881	1	331	0.2624	0.503486		0.9905	1	464	0.0001	0.5991	1	444	0.2767	0.593409		0.99791	1	228	0	0.62665	1	364	0.237	0.62534		0.87845	1	228	0.0234	0.83011
C57BL/6NJ-Smarcc2&lt;em1(IMPC)J&gt;/Mmjax	-/+	Smarcc2	SWI/SNF related, matrix associated, actin dependent regulator of chromatin, subfamily c, member 2	MGI:1915344	ENSMUSG00000025369	34357	4	4							0.346	1	267	0.8913	0.2946	1	267	1.1029	0.101932		0.2257	1	153	1.4796	0.3359	1	153	0.932	0.0758126		0.5186	1	153	0.4187	0.2223	1	300	1.4957	0.115285		0.81217	1	290	0.0566	0.3172
C57BL/6NJ-Smim20&lt;em1(IMPC)J&gt;/Mmjax	-/-	Smim20	small integral membrane protein 20	MGI:1913528	ENSMUSG00000061461	33980	4	4							0.007627	1	518	7.1752	0.02728	1	439	4.9058	0.000208065		0.0619	1	430	3.5039	0.1047	1	208	2.6556	0.00648093		0.235071	1	364	1.4146	0.15005	1	445	2.0789	0.0352724		0.1416	1	499	2.1675	0.143413
C57BL/6NJ-Spag6&lt;em1(IMPC)J&gt;/Mmjax	-/-	Spag6	sperm associated antigen 6	MGI:3040687	ENSMUSG00000037708	33958	4	4							0.7208	1	183	0.1281	0.71672	1	394	0.1318	0.516612		0.8571	1	183	0.0325	0.9988	1	151	0	0.856071		0.874439	1	569	0.025	0.277906	1	404	1.1805	0.243012		0.845	1	547	0.0382	0.3145
C57BL/6NJ-Spatc1&lt;em1(IMPC)J&gt;/Mmjax	-/-	Spatc1	spermatogenesis and centriole associated 1	MGI:1921531	ENSMUSG00000049653	33579	4	4							0.91428	1	153	0.0116	0.1534	1	137	2.0611	0.140251		0.4565	1	150	0.5572	0.05767	1	137	3.6644	0.0263264		0.75872	1	126	0.0948	0.25956	1	465	1.2742	0.196933		0.482122	1	137	0.4968	0.13158
C57BL/6NJ-Spink5&lt;em1(IMPC)J&gt;/Mmjax	-/+	Spink5	serine peptidase inhibitor, Kazal type 5	MGI:1919682	ENSMUSG00000055561	33205	4	4							0.22717	1	198	1.4676	0.07616	1	506	3.1578	0.0173013		0.481	1	598	0.4972	0.03145	1	295	4.6727	0.0151274		0.310011	1	598	1.0324	0.06379	1	558	3.4496	0.0197756		0.272889	1	192	1.2091	0.13687
C57BL/6NJ-Sptb&lt;em1(IMPC)J&gt;/Mmjax	-/+	Sptb	spectrin beta, erythrocytic	MGI:98387	ENSMUSG00000021061	34439	4	4							0.857701	1	149	0.0323	0.2653	1	114	1.2532	0.227548		0.945119	1	213	0.0047	0.1756	1	114	1.8575	0.165963		0.11972	1	520	2.429	0.2102	1	243	1.5782	0.0251651		0.966466	1	489	0.0018	0.1134
C57BL/6NJ-Ssc4d&lt;em1(IMPC)J&gt;/Mmjax	-/-	Ssc4d	scavenger receptor cysteine rich family, 4 domains	MGI:1924709	ENSMUSG00000029699	33695
C57BL/6NJ-Ssu72&lt;em1(IMPC)J&gt;/Mmjax	-/+	Ssu72	Ssu72 RNA polymerase II CTD phosphatase homolog (yeast)	MGI:1916241	ENSMUSG00000029038	33054	4	4							0.04662	1	564	3.9764	0.4942	1	564	0.468	0.0230396		0.0155	1	564	5.8943	0.57137	1	564	0.3208	0.00885624		0.060344	1	564	3.5421	0.55114	1	519	0.3557	0.033258		0.08891	1	237	2.9179	0.78722
C57BL/6NJ-Stac&lt;em1(IMPC)J&gt;/Mmjax	-/-	Stac	src homology three (SH3) and cysteine rich domain	MGI:1201400	ENSMUSG00000032502	33433	4	4							0.59958	1	133	0.277	0.2524	1	506	1.3132	0.151334		0.3731	1	133	0.7986	0.04281	1	133	4.1826	0.0159724		0.97068	1	133	0.0014	0.3164	1	133	1.0114	0.307123		0.84713	1	133	0.0373	0.518659
C57BL/6NJ-Tacc1&lt;em1(IMPC)J&gt;/Mmjax	-/-	Tacc1	transforming, acidic coiled-coil containing protein 1	MGI:2443510	ENSMUSG00000065954	34090	4	4							0.09377	1	522	2.8188	0.7692	1	522	0.0862	0.0721279		0.156	1	186	2.029	0.4807	1	396	0.4983	0.0749892		0.021911	1	522	5.2844	0.19039	1	522	1.719	0.00417164		0.01493	1	186	6.0365	0.59795
C57BL/6NJ-Tbc1d9b&lt;em1(IMPC)J&gt;/Mmjax	-/-	Tbc1d9b	TBC1 domain family, member 9B	MGI:1924045	ENSMUSG00000036644	34757	4	4							0.5757	1	256	0.314	0.83428	1	197	0.0439	0.480295		0.37478	1	197	0.7914	0.78653	1	187	0.0736	0.294776		0.98871	1	187	0.0002	0.9943	1	520	0.0001	0.983074		0.9264	1	245	0.0086	0.8974
C57BL/6NJ-Tex36&lt;em1(IMPC)J&gt;/Mmjax	-/-	Tex36	testis expressed 36	MGI:1921058	ENSMUSG00000030976	33038	4	4							0.8468	1	618	0.0374	0.6632	1	564	0.1899	0.561598		0.920521	1	442	0.01	0.3529	1	406	0.8649	0.324852		0.95121	1	564	0.0037	0.437174	1	265	0.6055	0.415844		0.90376	1	564	0.0146	0.163478
C57BL/6NJ-Thoc3&lt;em1(IMPC)J&gt;/Mmjax	-/+	Thoc3	THO complex 3	MGI:1920916	ENSMUSG00000025872	34865	4	7							0.7887	1	252	0.072	0.32204	1	221	0.9851	0.253993		0.9112	1	287	0.0125	0.57717	1	221	0.3118	0.525917		0.8318	1	252	0.0452	0.5113	1	233	0.4327	0.425299		0.8383	1	241	0.0417	0.2536
C57BL/6NJ-Thoc7&lt;em1(IMPC)J&gt;/Mmjax	-/+	Thoc7	THO complex 7	MGI:1913481	ENSMUSG00000053453	33041	4	4							0.57091	1	564	0.3215	0.5037	1	558	0.4478	0.287567		0.611	1	598	0.2589	0.6644	1	558	0.1885	0.405948		0.253059	1	114	1.3197	0.70337	1	547	0.1451	0.177994		0.201489	1	114	1.6505	0.52141
C57BL/6NJ-Tifa&lt;em1(IMPC)J&gt;/Mmjax	-/-	Tifa	TRAF-interacting protein with forkhead-associated domain	MGI:2182965	ENSMUSG00000046688	33490	4	4							0.2619	1	229	1.2649	0.5215	1	452	0.4116	0.136581		0.518878	1	229	0.4174	0.08662	1	245	2.9598	0.0449452		0.317849	1	229	1.0021	0.64838	1	394	0.2083	0.206087		0.23153	1	229	1.4391	0.37149
C57BL/6NJ-Tifab&lt;em1(IMPC)J&gt;/Mmjax	-/-	Tifab	TRAF-interacting protein with forkhead-associated domain, family member B	MGI:2385852	ENSMUSG00000049625	35209	4	4							0.9998	1	391	0	0.3792	1	206	0.7766	0.379124		0.666	1	531	0.1866	0.975	1	391	0.001	0.64935		0.48006	1	520	0.4994	0.5356	1	391	0.3844	0.25712		0.28414	1	398	1.1503	0.1521
C57BL/6NJ-Tktl2&lt;em1(IMPC)J&gt;/Mmjax	-/-	Tktl2	transketolase-like 2	MGI:1921669	ENSMUSG00000025519	34223	4	4							0.65183	1	369	0.2039	0.05442	1	392	3.7219	0.0354726		0.47159	1	248	0.5198	0.03032	1	307	4.7347	0.0142986		0.115375	1	369	2.4907	0.08847	1	225	2.9274	0.0102072		0.193719	1	225	1.6992	0.08118
C57BL/6NJ-Tmem144&lt;em1(IMPC)J&gt;/Mmjax	-/-	Tmem144	transmembrane protein 144	MGI:1917902	ENSMUSG00000027956	34642	4	4							0.2895	1	284	1.1263	0.5155	1	114	0.4255	0.149237		0.2897	1	196	1.127	0.6869	1	114	0.1633	0.198995		0.2883	1	237	1.1325	0.8429	1	379	0.0393	0.243008		0.4768	1	237	0.5078	0.7822
C57BL/6NJ-Tmem177&lt;em1(IMPC)J&gt;/Mmjax	-/-	Tmem177	transmembrane protein 177	MGI:1913593	ENSMUSG00000036975	34998	4	4							0.134943	1	297	2.2469	0.89018	1	283	0.0191	0.120124		0.287948	1	146	1.1375	0.72925	1	283	0.12	0.209986		0.165797	1	520	1.9259	0.347411	1	302	0.8857	0.0575997		0.29742	1	384	1.0887	0.598918
C57BL/6NJ-Tmem33&lt;em1(IMPC)J&gt;/Mmjax	-/-	Tmem33	transmembrane protein 33	MGI:1915128	ENSMUSG00000037720	33826	4	4							0.022625	1	558	5.2261	0.73059	1	191	0.1189	0.0165296		0.03162	1	564	4.642	0.83667	1	191	0.0426	0.0264555		0.051322	1	564	3.8139	0.90227	1	191	0.0151	0.0463063		0.04277	1	547	4.1239	0.76564
C57BL/6NJ-Tmem67&lt;em1(IMPC)J&gt;/Mmjax	-/+	Tmem67	transmembrane protein 67	MGI:1923928	ENSMUSG00000049488	34078	4	4							0.820867	1	525	0.0513	0.9485	1	112	0.0042	0.778592		0.90417	1	525	0.0145	0.6537	1	267	0.2017	0.591056		0.632173	1	525	0.2294	0.81757	1	369	0.0533	0.516846		0.7018	1	525	0.1468	0.862378
C57BL/6NJ-Tom1l1&lt;em1(IMPC)J&gt;/Mmjax	-/-	Tom1l1	target of myb1-like 1 (chicken)	MGI:1919193	ENSMUSG00000020541	33432	4	4							0.2687	1	558	1.2258	0.03397	1	506	4.5207	0.00912774		0.215168	1	420	1.541	0.04329	1	295	4.1193	0.00931462		0.350871	1	564	0.8717	0.303057	1	295	1.0644	0.106334		0.6032	1	547	0.2706	0.340063
C57BL/6NJ-Tpx2&lt;em1(IMPC)J&gt;/Mmjax	-/+	Tpx2	TPX2, microtubule-associated	MGI:1919369	ENSMUSG00000027469	34440
C57BL/6NJ-Trim69&lt;em1(IMPC)J&gt;/Mmjax	-/-	Trim69	tripartite motif-containing 7	MGI:2137353	ENSMUSG00000040350	34785
C57BL/6NJ-Triobp&lt;em1(IMPC)J&gt;/Mmjax	-/-	Triobp	TRIO and F-actin binding protein	MGI:1349410	ENSMUSG00000033088	33179	4	4							0.441485	1	564	0.5933	0.3338	1	506	0.9361	0.147368		0.47552	1	558	0.5098	0.2119	1	406	1.5637	0.100763		0.357333	1	564	0.8486	0.9561	1	547	0.003	0.341646		0.3359	1	547	0.9276	0.68702
C57BL/6NJ-Tuba1c&lt;em1(IMPC)J&gt;/Mmjax	-/-	Tuba1c	tubulin, alpha 1C	MGI:1095409	ENSMUSG00000043091	33917	6	5							0.675901	1	397	0.175	0.246186	1	218	1.3521	0.166397		0.875757	1	397	0.0245	0.2975	1	184	1.0915	0.260538		0.20712	1	504	1.5955	0.232951	1	184	1.4322	0.0482488		0.410509	1	504	0.6785	0.229213
C57BL/6NJ-Ubxn1&lt;em1(IMPC)J&gt;/Mmjax	-/-	Ubxn1	UBX domain protein 1	MGI:1289301	ENSMUSG00000071655	33825	4	4							0.34067	1	558	0.9095	0.82492	1	221	0.0491	0.281025		0.192504	1	420	1.7038	0.48389	1	624	0.4907	0.0931508		0.25193	1	165	1.3218	0.798224	1	238	0.0655	0.201097		0.2875	1	547	1.1336	0.949352
C57BL/6NJ-Uckl1&lt;em1(IMPC)J&gt;/Mmjax	-/-	Uckl1	uridine-cytidine kinase 1-like 1	MGI:1915806	ENSMUSG00000089917	33471	4	4							0.511452	1	558	0.4316	0.2561	1	506	1.2928	0.130983		0.74821	1	558	0.1031	0.6713	1	564	0.1803	0.502273		0.332437	1	558	0.941	0.16507	1	243	1.9388	0.0548754		0.5777	1	564	0.3103	0.181936
C57BL/6NJ-Usp35&lt;em1(IMPC)J&gt;/Mmjax	-/-	Usp35	ubiquitin specific peptidase 35	MGI:2685339	ENSMUSG00000035713	33104	4	4							0.921424	1	432	0.0097	0.8554	1	420	0.0333	0.788186		0.685338	1	268	0.1645	0.866	1	456	0.0285	0.593503		0.850854	1	230	0.0354	0.74283	1	344	0.1078	0.63204		0.801418	1	390	0.0633	0.5476
C57BL/6NJ-Vps36&lt;em1(IMPC)J&gt;/Mmjax	-/+	Vps36	vacuolar protein sorting 36	MGI:1917410	ENSMUSG00000031479	34722
C57BL/6NJ-Wdfy1&lt;em1(IMPC)J&gt;/Mmjax	-/-	Wdfy1	WD repeat and FYVE domain containing 1	MGI:1916618	ENSMUSG00000073643	33440	4	4							0.30317	1	558	1.0622	0.1416	1	516	2.1675	0.0429289		0.736208	1	420	0.1136	0.2006	1	416	1.6433	0.147683		0.912964	1	155	0.012	0.0305295	1	277	4.7276	0.0278723		0.09403	1	547	2.8137	0.272114
C57BL/6NJ-Wdr73&lt;em1(IMPC)J&gt;/Mmjax	-/+	Wdr73	WD repeat domain 73	MGI:1919218	ENSMUSG00000025722	33597	4	5							0.4011	1	368	0.7067	0.03349	1	201	4.583	0.0134328		0.6684	1	368	0.1838	0.07005	1	299	3.3055	0.0468214		0.48566	1	368	0.4871	0.1811	1	311	1.7963	0.087953		0.38408	1	368	0.7594	0.09641
C57BL/6NJ-Wdr90&lt;em1(IMPC)J&gt;/Mmjax	-/-	Wdr90	WD repeat domain 90	MGI:1921267	ENSMUSG00000073434	32446	5	4							0.33607	1	587	0.9269	0.35182	1	599	0.8682	0.118236		0.23397	1	599	1.4194	0.28957	1	599	1.1236	0.0677507		0.10658	1	565	2.6125	0.404293	1	548	0.6966	0.0430895		0.178683	1	548	1.8132	0.330577
C57BL/6NJ-Wdr91&lt;em1(IMPC)J&gt;/Mmjax	-/+	Wdr91	WD repeat domain 91	MGI:2141558	ENSMUSG00000058486	35024	4	4							0.186	1	146	1.7659	0.8562	1	278	0.0329	0.159253		0.23171	1	146	1.4423	0.954	1	391	0.0033	0.221051		0.1459	1	384	2.1233	0.7455	1	146	0.1057	0.108768		0.2802	1	152	1.1747	0.9656
C57BL/6NJ-Wfdc17&lt;em1(IMPC)J&gt;/Mmjax	-/-	Wfdc17	WAP four-disulfide core domain 17	MGI:3649773	ENSMUSG00000069792	33780	4	4							0.06187	1	558	3.5005	0.1306	1	506	2.2923	0.00808022		0.163991	1	390	1.9443	0.4297	1	416	0.6249	0.0704669		0.0152	1	564	5.9257	0.031019	1	232	4.7091	0.000471489		0.04211	1	390	4.1582	0.044518
C57BL/6NJ-Ykt6&lt;em1(IMPC)J&gt;/Mmjax	-/+	Ykt6	YKT6 v-SNARE homolog (S. cerevisiae)	MGI:1927550	ENSMUSG00000002741	34297
C57BL/6NJ-Zbed6&lt;em1(IMPC)J&gt;/Mmjax	-/-	Zbed6	zinc finger, BED type containing 6	MGI:3828086	ENSMUSG00000094410	35023	4	4							0.2624	1	206	1.2627	0.87364	1	313	0.0253	0.229243		0.42288	1	206	0.6449	0.90843	1	313	0.0132	0.384157		0.5743	1	270	0.3164	0.5349	1	391	0.3858	0.307193		0.14363	1	391	2.1472	0.97534
C57BL/6NJ-Zfand3&lt;em1(IMPC)J&gt;/Mmjax	-/-	Zfand3	zinc finger, AN1-type domain 3	MGI:1096572	ENSMUSG00000044477	34327	4	4							0.739917	1	471	0.1103	0.967739	1	509	0.0016	0.716047		0.870608	1	530	0.0266	0.98076	1	424	0.0006	0.853858		0.76	1	370	0.0934	0.55716	1	227	0.3457	0.423442		0.588347	1	370	0.2934	0.72175
C57BL/6NJ-Zfhx4&lt;em1(IMPC)J&gt;/Mmjax	-/+	Zfhx4	zinc finger homeodomain 4	MGI:2137668	ENSMUSG00000025255	35071	4	4							0.3268	1	313	0.9646	0.6064	1	391	0.2659	0.198172		0.20613	1	270	1.6061	0.569	1	587	0.3246	0.117288		0.3099	1	520	1.0333	0.54302	1	391	0.3706	0.168282		0.3402	1	302	0.9125	0.4281
C57BL/6NJ-Zfp113&lt;em1(IMPC)J&gt;/Mmjax	-/-	Zfp113	zinc finger protein 113	MGI:1929116	ENSMUSG00000037007	33102	4	4							0.45689	1	618	0.5542	0.2335	1	558	1.4225	0.106684		0.3863	1	114	0.7564	0.2829	1	91	1.167	0.109284		0.184731	1	558	1.7635	0.02364	1	558	5.1491	0.00436704		0.0606647	1	564	3.5333	0.02498
C57BL/6NJ-Zfp512b&lt;em1(IMPC)J&gt;/Mmjax	-/-	Zfp512b	zinc finger protein 512B	MGI:2685478	ENSMUSG00000000823	33746	4	4							0.2214	1	374	1.5	0.09846	1	273	2.7491	0.021799		0.03959	1	273	4.2762	0.1041	1	273	2.6599	0.00412132		0.9274	1	239	0.0083	0.3184	1	425	0.9979	0.295284		0.7938	1	239	0.0685	0.3349
C57BL/6NJ-Zfp513&lt;em1(IMPC)J&gt;/Mmjax	-/-	Zfp513	zinc finger protein 513	MGI:2141255	ENSMUSG00000043059	35154	4	4							0.05142	1	289	3.8261	0.4847	1	140	0.4908	0.0249233		0.1072	1	270	2.6123	0.4451	1	119	0.5871	0.0477147		0.7208	1	131	0.1283	0.3603	1	384	0.8388	0.259704		0.0426	1	384	4.1387	0.2674
C57BL/6NJ-Zfp821&lt;em1(IMPC)J&gt;/Mmjax	-/-	Zfp821	zinc finger protein 821	MGI:1923121	ENSMUSG00000031728	34567	4	4							0.9475	1	142	0.0043	0.955488	1	391	0.0031	0.905325		0.829	1	142	0.0468	0.96887	1	468	0.0015	0.803193		0.75527	1	541	0.0973	0.811124	1	391	0.0572	0.612618		0.30326	1	268	1.0639	0.857303
C57BL/6NJ-Zfyve19&lt;em1(IMPC)J&gt;/Mmjax	-/-	Zfyve19	zinc finger, FYVE domain containing 19	MGI:1919258	ENSMUSG00000068580	35191	4	5							0.1164	1	392	2.4757	0.3796	1	262	0.7746	0.0441854		0.2931	1	290	1.1093	0.3805	1	266	0.7716	0.111525		0.03933	1	385	4.2756	0.06345	1	266	3.4737	0.00249549		0.01694	1	385	5.7525	0.3474
C57BL/6NJ-Zgrf1&lt;em1(IMPC)J&gt;/Mmjax	-/-	Zgrf1	zinc finger, GRF-type containing 1	MGI:1918893	ENSMUSG00000051278	33918	4	4							0.630683	1	410	0.2315	0.94014	1	258	0.0057	0.59293		0.87057	1	426	0.0266	0.616	1	235	0.2523	0.536271		0.881024	1	383	0.0224	0.310233	1	235	1.0341	0.273323		0.966664	1	369	0.0017	0.323898
C57BL/6NJ-Znhit1&lt;em1(IMPC)J&gt;/Mmjax	-/+	Znhit1	zinc finger, HIT domain containing 1	MGI:1917353	ENSMUSG00000059518	33981	4	4							0.00123	1	215	10.7287	0.01166	1	501	6.4082	1.43418e-05		0.0004125	1	215	12.8745	0.01255	1	263	6.3175	5.17688e-06		0.0001837	1	242	14.4336	0.0939	1	391	2.82	1.72494e-05		0.0004882	1	242	12.4973	0.0835
C57BL/6NJ-Znhit2&lt;em1(IMPC)J&gt;/Mmjax	-/+	Znhit2	zinc finger, HIT domain containing 2	MGI:1352481	ENSMUSG00000075227	34809	4	4							0.1649	1	302	1.9383	0.0174	1	294	5.7202	0.00286926		0.228	1	289	1.4593	0.04834	1	391	3.9227	0.0110215		0.3933	1	270	0.7309	0.1079	1	384	2.5963	0.0424371		0.31231	1	384	1.0236	0.06914
[truncated: 27 more columns]
